# Supplementary material for: [3,3′-Dimesityl-1,1′-(4,5:16,17-dibenzo-3,6,9,12,15,18-hexa­oxaeicosane-1,20-di­yl)diimidazolin-2-yl­idene]dithio­cyanato­palladium(II)
Source: Acta Crystallogr Sect E Struct Rep Online. 2009 Apr 25;65(Pt 5):m568–9. doi: 10.1107/S1600536809014615 (PMC2977613; doi:10.1107/S1600536809014615)
Supplement: Supplementary file 1 [file e-65-0m568-sup1.cif]

##############################################################################
###                                                                        ###
###        Electronic paper (Acta Crystallographica Section E)             ###
###                                                                        ###
##############################################################################
#                                                                            #
# This CIF contains the data in a paper accepted for publication in Acta     #
# Crystallographica Section E. It conforms to the requirements of Notes      #
# for Authors for Section E, and has been peer reviewed under the auspices   #
# of the IUCr Commission on Journals.                                        #
#                                                                            #
# Full details of the Crystallographic Information File format               #
# are given in the paper "The Crystallographic Information File (CIF):       #
# a New Standard Archive File for Crystallography" by S. R. Hall, F. H.      #
# Allen and I. D. Brown [Acta Cryst. (1991), A47, 655-685].                  #
#                                                                            #
# The current version of the core CIF dictionary is obtainable from          #
# ftp://ftp.iucr.org/pub/cif_core.dic. The current version number is 2.4.    #
#                                                                            #
# Software is freely available for graphical display of the structure(s) in  #
# this CIF.  For information consult the CIF home page http://www.iucr.org/  #
# cif/home.html                                                              #
#                                                                            #
# This file may be used for bona fide research purposes within the           #
# scientific community so long as proper attribution is given to the journal # 
# article from which it was obtained.                                        #
#                                                                            #
##############################################################################
                                             
data_I
_audit_creation_method     SHELXL-97
_chemical_name_systematic
;
[3,3'-Dimesityl-1,1'-(4,5:16,17-dibenzo-3,6,9,12,15,18-hexaoxaeicosane-1,20-
diyl)diimidazolin-2-ylidene]dithiocyanatopalladium(II)
;
_chemical_name_common     ?
_chemical_formula_moiety     'C48 H54 N6 O6 Pd S2'
_chemical_formula_sum     'C48 H54 N6 O6 Pd S2'
_chemical_formula_iupac     '[Pd (N C S)2 (C46 H54 N4 O6)]'
_chemical_formula_weight     981.49
_symmetry_cell_setting     Monoclinic
_symmetry_space_group_name_H-M     'P 21/n'
_symmetry_space_group_name_hall     '-P 2yn'
loop_
    _symmetry_equiv_pos_as_xyz
    'x, y, z'
    '-x+1/2, y+1/2, -z+1/2'
    '-x, -y, -z'
    'x-1/2, -y-1/2, z-1/2'
_cell_length_a     14.143(5)
_cell_length_b     19.803(4)
_cell_length_c     17.101(3)
_cell_angle_alpha     90.00
_cell_angle_beta     97.13(2)
_cell_angle_gamma     90.00
_cell_volume     4753(2)
_cell_formula_units_Z     4
_cell_measurement_reflns_used     40
_cell_measurement_theta_min     4.97
_cell_measurement_theta_max     7.79
_cell_measurement_temperature     288(2)
_exptl_crystal_description     block
_exptl_crystal_colour     colourless
_exptl_crystal_size_max     0.46
_exptl_crystal_size_mid     0.42
_exptl_crystal_size_min     0.40
_exptl_crystal_density_diffrn     1.372
_exptl_crystal_density_meas     ?
_exptl_crystal_density_method     'not measured'
_exptl_crystal_F_000     2040
_exptl_absorpt_coefficient_mu     0.532
_exptl_absorpt_correction_type     sphere
_exptl_absorpt_process_details     '(Farrugia, 1999)'
_exptl_absorpt_correction_T_min     0.9270
_exptl_absorpt_correction_T_max     0.9361
_exptl_special_details
;
;
_diffrn_ambient_temperature     288(2)
_diffrn_radiation_type     MoK\a
_diffrn_radiation_wavelength     0.71073
_diffrn_radiation_source     'fine-focus sealed tube'
_diffrn_radiation_monochromator     graphite
_diffrn_measurement_device_type     'Enraf--Nonius CAD-4'
_diffrn_measurement_method     \w/2\q
_diffrn_detector_area_resol_mean     ?
_diffrn_reflns_number     9805
_diffrn_reflns_av_R_equivalents     0.0031
_diffrn_reflns_av_sigmaI/netI     0.0648
_diffrn_reflns_theta_min     1.76
_diffrn_reflns_theta_max     25.52
_diffrn_reflns_theta_full     25.52
_diffrn_measured_fraction_theta_max     0.986
_diffrn_measured_fraction_theta_full     0.986
_diffrn_reflns_limit_h_min     -17
_diffrn_reflns_limit_h_max     16
_diffrn_reflns_limit_k_min     0
_diffrn_reflns_limit_k_max     24
_diffrn_reflns_limit_l_min     -7
_diffrn_reflns_limit_l_max     20
_diffrn_standards_number     3
_diffrn_standards_interval_count     300
_diffrn_standards_interval_time     ?
_diffrn_standards_decay_%     1.191
_refine_special_details
;
Refinement of <i>F</i>^2^ against ALL reflections. The weighted <i>R</i>-factor
<i>wR</i> and goodness of fit <i>S</i> are based on <i>F</i>^2^, conventional
<i>R</i>-factors <i>R</i> are based on <i>F</i>, with <i>F</i> set to zero for
negative <i>F</i>^2^. The threshold expression of <i>F</i>^2^ >
\s(<i>F</i>^2^) is used only for calculating <i>R</i>-factors(gt) <i>etc</i>.
and is not relevant to the choice of reflections for refinement.
<i>R</i>-factors based on <i>F</i>^2^ are statistically about twice as large
as those based on <i>F</i>, and <i>R</i>- factors based on ALL data will be
even larger.
;
_reflns_number_total     8672
_reflns_number_gt     4983
_reflns_threshold_expression     I>2\s(I)
_refine_ls_structure_factor_coef     Fsqd
_refine_ls_matrix_type     full
_refine_ls_R_factor_all     0.1379
_refine_ls_R_factor_gt     0.0663
_refine_ls_wR_factor_gt     0.1792
_refine_ls_wR_factor_ref     0.2181
_refine_ls_goodness_of_fit_ref     1.046
_refine_ls_restrained_S_all     1.081
_refine_ls_number_reflns     8672
_refine_ls_number_parameters     566
_refine_ls_number_restraints     61
_refine_ls_hydrogen_treatment     constr
_refine_ls_weighting_scheme     calc
_refine_ls_weighting_details
                 'calc w=1/[\s^2^(Fo^2^)+(0.1301P)^2^] where P=(Fo^2^+2Fc^2^)/3'
_atom_sites_solution_hydrogens     geom
_atom_sites_solution_primary     direct
_atom_sites_solution_secondary     difmap
_refine_ls_shift/su_max     ?
_refine_ls_shift/su_max_lt     0.001
_refine_ls_shift/su_mean     0.000
_refine_diff_density_max     0.779
_refine_diff_density_min     -1.306
_refine_ls_extinction_method     none
_refine_ls_extinction_coef     ?
loop_
    _atom_type_symbol
    _atom_type_description
    _atom_type_scat_dispersion_real
    _atom_type_scat_dispersion_imag
    _atom_type_scat_source
    'C' 'C' 0.0033 0.0016
                         'International Tables Vol C Tables 4.2.6.8 and 6.1.1.4'
    'H' 'H' 0.0000 0.0000
                         'International Tables Vol C Tables 4.2.6.8 and 6.1.1.4'
    'O' 'O' 0.0106 0.0060
                         'International Tables Vol C Tables 4.2.6.8 and 6.1.1.4'
    'N' 'N' 0.0061 0.0033
                         'International Tables Vol C Tables 4.2.6.8 and 6.1.1.4'
    'S' 'S' 0.1246 0.1234
                         'International Tables Vol C Tables 4.2.6.8 and 6.1.1.4'
    'Pd' 'Pd' -1.1770 1.0070
                         'International Tables Vol C Tables 4.2.6.8 and 6.1.1.4'
_computing_data_collection     'DIFRAC (Gabe <i>et al.</i>,  1993)'
_computing_cell_refinement     'DIFRAC (Gabe <i>et al.</i>,  1993)'
_computing_data_reduction     'DIFRAC (Gabe <i>et al.</i>,  1989)'
_computing_structure_solution     'SHELXS97 (Sheldrick, 2008)'
_computing_structure_refinement     'SHELXL97 (Sheldrick, 2008)'
_computing_molecular_graphics     'ORTEP-3 for Windows (Farrugia, 1997)'
_computing_publication_material     'SHELXL97 (Sheldrick, 2008)'
loop_
    _atom_site_type_symbol
    _atom_site_label
    _atom_site_fract_x
    _atom_site_fract_y
    _atom_site_fract_z
    _atom_site_U_iso_or_equiv
    _atom_site_adp_type
    _atom_site_calc_flag
    _atom_site_refinement_flags
    _atom_site_occupancy
    _atom_site_disorder_assembly
    _atom_site_disorder_group
    Pd Pd1 0.57564(3) 0.29052(2) 0.23443(3) 0.04415(19) Uani d . 1 . .
    S S1 0.64646(14) 0.18450(9) 0.24534(15) 0.0721(6) Uani d U 1 . .
    S S2 0.50579(14) 0.39669(9) 0.23181(14) 0.0689(6) Uani d . 1 . .
    O O1 0.7414(3) 0.4138(2) 0.4806(3) 0.0610(12) Uani d . 1 . .
    O O2 0.6397(6) 0.4445(3) 0.5970(4) 0.122(3) Uani d . 1 . .
    O O3 0.5875(5) 0.3396(5) 0.6878(7) 0.162(4) Uani d DU 1 . .
    O O4 0.6080(11) 0.2342(6) 0.5779(10) 0.215(6) Uani d DU 1 . .
    O O5 0.5559(7) 0.1325(5) 0.4902(6) 0.159(4) Uani d DU 1 . .
    O O6 0.3911(4) 0.1529(3) 0.3957(4) 0.0852(17) Uani d U 1 . .
    N N1 0.7502(4) 0.3790(3) 0.2186(3) 0.0541(14) Uani d U 1 . .
    N N2 0.7516(4) 0.3414(3) 0.3370(3) 0.0482(13) Uani d . 1 . .
    N N3 0.4200(4) 0.2032(3) 0.1410(3) 0.0505(13) Uani d . 1 . .
    N N4 0.3804(4) 0.2329(3) 0.2526(3) 0.0574(14) Uani d U 1 . .
    N N5 0.8391(6) 0.1955(4) 0.3031(7) 0.125(4) Uani d . 1 . .
    N N6 0.3073(6) 0.3895(4) 0.2113(5) 0.103(3) Uani d . 1 . .
    C C1 0.7006(4) 0.3409(3) 0.2651(4) 0.0461(15) Uani d . 1 . .
    C C2 0.8339(5) 0.4017(4) 0.2629(4) 0.066(2) Uani d U 1 . .
    H H2 0.8808 0.4282 0.2446 0.079 Uiso calc R 1 . .
    C C3 0.8342(5) 0.3784(4) 0.3365(4) 0.0634(19) Uani d . 1 . .
    H H3 0.8809 0.3857 0.3790 0.076 Uiso calc R 1 . .
    C C4 0.7200(5) 0.3999(4) 0.1393(4) 0.0546(17) Uani d . 1 . .
    C C5 0.7266(5) 0.3548(4) 0.0775(4) 0.064(2) Uani d . 1 . .
    C C6 0.6955(6) 0.3780(5) 0.0023(5) 0.077(2) Uani d . 1 . .
    H H6 0.7016 0.3494 -0.0400 0.093 Uiso calc R 1 . .
    C C7 0.6575(7) 0.4386(6) -0.0131(6) 0.092(3) Uani d . 1 . .
    C C8 0.6537(7) 0.4832(5) 0.0501(6) 0.090(3) Uani d . 1 . .
    H H8 0.6293 0.5264 0.0403 0.108 Uiso calc R 1 . .
    C C9 0.6852(5) 0.4645(4) 0.1264(5) 0.066(2) Uani d . 1 . .
    C C10 0.6829(7) 0.5139(4) 0.1941(6) 0.096(3) Uani d . 1 . .
    H H10A 0.7457 0.5316 0.2091 0.144 Uiso calc R 1 . .
    H H10B 0.6616 0.4910 0.2382 0.144 Uiso calc R 1 . .
    H H10C 0.6401 0.5502 0.1778 0.144 Uiso calc R 1 . .
    C C11 0.6202(10) 0.4598(7) -0.0983(6) 0.158(6) Uani d . 1 . .
    H H11A 0.6583 0.4389 -0.1342 0.237 Uiso calc R 1 . .
    H H11B 0.6239 0.5080 -0.1030 0.237 Uiso calc R 1 . .
    H H11C 0.5551 0.4457 -0.1106 0.237 Uiso calc R 1 . .
    C C12 0.7657(7) 0.2847(4) 0.0895(5) 0.087(3) Uani d . 1 . .
    H H12A 0.7997 0.2808 0.1415 0.131 Uiso calc R 1 . .
    H H12B 0.8083 0.2755 0.0512 0.131 Uiso calc R 1 . .
    H H12C 0.7143 0.2527 0.0834 0.131 Uiso calc R 1 . .
    C C13 0.7204(5) 0.3113(4) 0.4082(4) 0.0572(17) Uani d . 1 . .
    H H13A 0.7750 0.2935 0.4418 0.069 Uiso calc R 1 . .
    H H13B 0.6767 0.2744 0.3936 0.069 Uiso calc R 1 . .
    C C14 0.6710(5) 0.3653(4) 0.4527(4) 0.0599(18) Uani d . 1 . .
    H H14A 0.6202 0.3865 0.4179 0.072 Uiso calc R 1 . .
    H H14B 0.6438 0.3452 0.4965 0.072 Uiso calc R 1 . .
    C C15 0.7069(5) 0.4784(4) 0.4864(5) 0.065(2) Uani d . 1 . .
    C C16 0.6561(7) 0.4964(5) 0.5486(6) 0.088(3) Uani d . 1 . .
    C C17 0.6275(9) 0.5624(5) 0.5563(6) 0.107(4) Uani d . 1 . .
    H H17 0.5935 0.5749 0.5972 0.129 Uiso calc R 1 . .
    C C18 0.6500(10) 0.6088(5) 0.5031(8) 0.121(4) Uani d U 1 . .
    H H18 0.6318 0.6535 0.5088 0.145 Uiso calc R 1 . .
    C C19 0.6984(8) 0.5921(5) 0.4413(7) 0.101(3) Uani d U 1 . .
    H H19 0.7113 0.6246 0.4049 0.121 Uiso calc R 1 . .
    C C20 0.7274(6) 0.5269(4) 0.4341(5) 0.077(2) Uani d . 1 . .
    H H20 0.7616 0.5153 0.3930 0.092 Uiso calc R 1 . .
    C C21 0.5876(13) 0.4567(6) 0.6570(8) 0.169(7) Uani d D 1 . .
    H H21A 0.5407 0.4911 0.6399 0.203 Uiso calc R 1 . .
    H H21B 0.6298 0.4754 0.7007 0.203 Uiso calc R 1 . .
    C C22 0.5373(10) 0.3984(7) 0.6865(8) 0.147(6) Uani d DU 1 . .
    H H22A 0.5233 0.4083 0.7394 0.176 Uiso calc R 1 . .
    H H22B 0.4771 0.3924 0.6533 0.176 Uiso calc R 1 . .
    C C23 0.5281(11) 0.2759(8) 0.6820(15) 0.217(8) Uani d DU 1 . .
    H H23A 0.4685 0.2861 0.6498 0.261 Uiso calc R 1 . .
    H H23B 0.5128 0.2656 0.7345 0.261 Uiso calc R 1 . .
    C C24 0.5684(16) 0.2106(8) 0.6487(11) 0.204(8) Uani d DU 1 . .
    H H24A 0.6176 0.1908 0.6864 0.245 Uiso calc R 1 . .
    H H24B 0.5184 0.1775 0.6353 0.245 Uiso calc R 1 . .
    C C25 0.6713(14) 0.1847(9) 0.5687(13) 0.204(8) Uani d DU 1 . .
    H H25A 0.6986 0.1710 0.6211 0.245 Uiso calc R 1 . .
    H H25B 0.7224 0.2051 0.5440 0.245 Uiso calc R 1 . .
    C C26 0.6442(11) 0.1235(9) 0.5252(12) 0.189(7) Uani d DU 1 . .
    H H26A 0.6871 0.1151 0.4862 0.227 Uiso calc R 1 . .
    H H26B 0.6467 0.0851 0.5607 0.227 Uiso calc R 1 . .
    C C27 0.5279(6) 0.0829(5) 0.4391(5) 0.123(4) Uani d GDU 1 . .
    C C28 0.4429(5) 0.0943(3) 0.3907(4) 0.084(3) Uani d G 1 . .
    C C29 0.4052(6) 0.0443(5) 0.3388(4) 0.116(4) Uani d G 1 . .
    H H29 0.3483 0.0519 0.3065 0.139 Uiso calc R 1 . .
    C C30 0.4524(9) -0.0169(4) 0.3353(5) 0.157(7) Uani d G 1 . .
    H H30 0.4272 -0.0503 0.3006 0.189 Uiso calc R 1 . .
    C C31 0.5374(9) -0.0283(4) 0.3836(7) 0.196(10) Uani d G 1 . .
    H H31 0.5690 -0.0692 0.3813 0.235 Uiso calc R 1 . .
    C C32 0.5751(5) 0.0217(6) 0.4355(6) 0.172(8) Uani d G 1 . .
    H H32 0.6320 0.0141 0.4679 0.206 Uiso calc R 1 . .
    C C33 0.4426(6) 0.2152(4) 0.3916(5) 0.077(2) Uani d DU 1 . .
    H H33A 0.5048 0.2066 0.3753 0.092 Uiso calc R 1 . .
    H H33B 0.4514 0.2369 0.4428 0.092 Uiso calc R 1 . .
    C C34 0.3849(6) 0.2597(4) 0.3325(4) 0.068(2) Uani d D 1 . .
    H H34A 0.3208 0.2639 0.3465 0.082 Uiso calc R 1 . .
    H H34B 0.4130 0.3044 0.3341 0.082 Uiso calc R 1 . .
    C C35 0.4510(4) 0.2390(3) 0.2064(4) 0.0489(15) Uani d U 1 . .
    C C36 0.3311(5) 0.1766(4) 0.1479(5) 0.072(2) Uani d . 1 . .
    H H36 0.2948 0.1501 0.1106 0.086 Uiso calc R 1 . .
    C C37 0.3067(5) 0.1957(4) 0.2169(5) 0.073(2) Uani d . 1 . .
    H H37 0.2501 0.1856 0.2369 0.088 Uiso calc R 1 . .
    C C38 0.4700(5) 0.1907(4) 0.0744(4) 0.0552(17) Uani d U 1 . .
    C C39 0.5038(5) 0.1248(4) 0.0659(5) 0.070(2) Uani d . 1 . .
    C C40 0.5501(6) 0.1117(6) 0.0002(6) 0.093(3) Uani d U 1 . .
    H H40 0.5730 0.0685 -0.0070 0.111 Uiso calc R 1 . .
    C C41 0.5629(6) 0.1605(7) -0.0543(6) 0.096(3) Uani d U 1 . .
    C C42 0.5268(6) 0.2250(5) -0.0448(5) 0.078(3) Uani d . 1 . .
    H H42 0.5340 0.2580 -0.0823 0.094 Uiso calc R 1 . .
    C C43 0.4801(5) 0.2409(4) 0.0200(5) 0.069(2) Uani d U 1 . .
    C C44 0.4422(7) 0.3107(4) 0.0287(5) 0.083(2) Uani d U 1 . .
    H H44A 0.3959 0.3101 0.0653 0.124 Uiso calc R 1 . .
    H H44B 0.4128 0.3266 -0.0216 0.124 Uiso calc R 1 . .
    H H44C 0.4936 0.3404 0.0479 0.124 Uiso calc R 1 . .
    C C45 0.6116(8) 0.1436(8) -0.1273(7) 0.148(5) Uani d . 1 . .
    H H45A 0.6633 0.1129 -0.1129 0.222 Uiso calc R 1 . .
    H H45B 0.6357 0.1843 -0.1480 0.222 Uiso calc R 1 . .
    H H45C 0.5662 0.1231 -0.1666 0.222 Uiso calc R 1 . .
    C C46 0.4916(7) 0.0701(4) 0.1243(6) 0.096(3) Uani d . 1 . .
    H H46A 0.4261 0.0561 0.1188 0.143 Uiso calc R 1 . .
    H H46B 0.5097 0.0868 0.1767 0.143 Uiso calc R 1 . .
    H H46C 0.5311 0.0323 0.1148 0.143 Uiso calc R 1 . .
    C C47 0.7609(6) 0.1926(4) 0.2804(6) 0.072(2) Uani d U 1 . .
    C C48 0.3883(6) 0.3909(4) 0.2185(6) 0.077(2) Uani d . 1 . .
loop_
    _atom_site_aniso_label
    _atom_site_aniso_U_11
    _atom_site_aniso_U_22
    _atom_site_aniso_U_33
    _atom_site_aniso_U_12
    _atom_site_aniso_U_13
    _atom_site_aniso_U_23
    Pd1 0.0448(3) 0.0386(3) 0.0478(3) 0.0031(2) 0.0011(2) -0.0046(2)
    S1 0.0625(11) 0.0423(9) 0.1069(17) 0.0070(9) -0.0080(11) -0.0124(11)
    S2 0.0598(11) 0.0452(10) 0.0998(16) 0.0093(8) 0.0020(11) -0.0054(10)
    O1 0.061(3) 0.060(3) 0.058(3) 0.003(2) -0.007(2) -0.014(2)
    O2 0.202(8) 0.081(5) 0.097(5) 0.047(5) 0.074(5) 0.003(4)
    O3 0.082(5) 0.181(9) 0.233(10) 0.009(6) 0.061(6) 0.043(8)
    O4 0.212(13) 0.141(10) 0.275(15) -0.039(9) -0.034(11) 0.012(11)
    O5 0.101(6) 0.173(9) 0.191(10) -0.005(6) -0.031(6) 0.053(8)
    O6 0.079(4) 0.089(4) 0.090(4) -0.008(3) 0.017(3) 0.022(3)
    N1 0.053(3) 0.058(3) 0.053(3) -0.004(3) 0.012(3) -0.003(3)
    N2 0.046(3) 0.050(3) 0.047(3) -0.002(2) 0.000(2) -0.010(3)
    N3 0.052(3) 0.050(3) 0.045(3) -0.007(3) -0.011(2) -0.007(3)
    N4 0.048(3) 0.069(4) 0.054(3) 0.000(3) 0.004(3) -0.006(3)
    N5 0.073(5) 0.075(5) 0.215(12) 0.017(4) -0.031(6) -0.011(6)
    N6 0.070(5) 0.113(7) 0.119(7) 0.017(5) -0.014(5) -0.009(5)
    C1 0.052(4) 0.036(3) 0.050(4) 0.004(3) 0.004(3) -0.003(3)
    C2 0.044(4) 0.091(6) 0.061(5) -0.010(4) 0.002(3) -0.006(4)
    C3 0.048(4) 0.080(5) 0.060(5) -0.003(4) -0.001(3) -0.012(4)
    C4 0.050(4) 0.060(4) 0.054(4) 0.001(3) 0.009(3) 0.009(3)
    C5 0.065(5) 0.073(5) 0.057(5) 0.012(4) 0.017(4) 0.000(4)
    C6 0.081(6) 0.099(7) 0.053(5) 0.007(5) 0.013(4) -0.001(5)
    C7 0.092(7) 0.105(8) 0.082(6) 0.009(6) 0.021(5) 0.031(6)
    C8 0.092(6) 0.077(6) 0.105(7) 0.013(5) 0.026(6) 0.044(6)
    C9 0.068(5) 0.054(4) 0.079(5) -0.004(4) 0.017(4) 0.014(4)
    C10 0.109(7) 0.055(5) 0.128(8) -0.004(5) 0.027(6) -0.012(5)
    C11 0.170(12) 0.215(15) 0.088(8) 0.022(11) 0.016(8) 0.083(9)
    C12 0.109(7) 0.093(6) 0.060(5) 0.039(5) 0.013(5) -0.014(5)
    C13 0.062(4) 0.061(4) 0.047(4) -0.004(3) 0.004(3) -0.001(3)
    C14 0.065(4) 0.065(4) 0.050(4) -0.008(4) 0.008(3) -0.002(4)
    C15 0.067(5) 0.063(5) 0.061(5) 0.001(4) -0.008(4) -0.016(4)
    C16 0.109(7) 0.078(6) 0.077(6) 0.021(5) 0.013(5) -0.001(5)
    C17 0.167(11) 0.059(6) 0.097(7) 0.024(6) 0.021(7) -0.023(5)
    C18 0.162(12) 0.064(6) 0.133(10) 0.014(7) 0.000(8) -0.012(7)
    C19 0.125(9) 0.061(6) 0.114(8) -0.008(6) -0.002(6) 0.011(5)
    C20 0.085(6) 0.070(5) 0.072(5) -0.012(4) -0.005(5) -0.002(5)
    C21 0.28(2) 0.100(9) 0.153(12) 0.040(11) 0.133(13) 0.008(9)
    C22 0.132(11) 0.205(15) 0.105(9) 0.057(11) 0.020(8) -0.022(10)
    C23 0.116(11) 0.191(16) 0.35(2) -0.016(12) 0.048(14) -0.012(17)
    C24 0.29(2) 0.102(11) 0.202(16) -0.047(12) -0.037(14) -0.038(11)
    C25 0.185(16) 0.164(15) 0.241(19) 0.015(14) -0.060(14) 0.056(15)
    C26 0.099(10) 0.193(16) 0.265(19) -0.028(10) -0.019(11) 0.066(15)
    C27 0.087(8) 0.135(11) 0.149(12) 0.011(8) 0.022(8) 0.062(9)
    C28 0.094(7) 0.086(6) 0.077(6) 0.006(5) 0.032(5) 0.023(5)
    C29 0.171(11) 0.093(8) 0.091(8) -0.002(8) 0.048(8) 0.016(7)
    C30 0.27(2) 0.095(10) 0.124(11) 0.002(11) 0.109(13) 0.016(8)
    C31 0.27(2) 0.198(19) 0.155(15) 0.096(17) 0.153(16) 0.059(14)
    C32 0.151(12) 0.198(16) 0.188(16) 0.093(13) 0.101(12) 0.088(14)
    C33 0.079(5) 0.092(6) 0.059(5) -0.005(4) 0.006(4) 0.004(4)
    C34 0.074(5) 0.069(5) 0.063(5) 0.000(4) 0.011(4) 0.001(4)
    C35 0.046(4) 0.047(3) 0.051(4) 0.002(3) -0.006(3) -0.005(3)
    C36 0.054(4) 0.083(6) 0.072(6) -0.016(4) -0.016(4) 0.006(5)
    C37 0.045(4) 0.095(6) 0.079(6) -0.007(4) 0.003(4) 0.016(5)
    C38 0.044(4) 0.066(4) 0.052(4) -0.004(3) -0.004(3) -0.010(3)
    C39 0.060(4) 0.067(5) 0.077(5) -0.002(4) -0.011(4) -0.019(4)
    C40 0.072(6) 0.105(7) 0.097(7) 0.010(5) -0.006(5) -0.046(5)
    C41 0.054(5) 0.151(10) 0.082(7) -0.010(6) 0.002(5) -0.050(6)
    C42 0.070(5) 0.113(7) 0.049(5) -0.021(5) -0.002(4) -0.001(5)
    C43 0.062(5) 0.076(5) 0.069(5) -0.015(4) 0.006(4) -0.013(4)
    C44 0.100(6) 0.084(5) 0.063(5) -0.004(5) 0.004(5) 0.007(5)
    C45 0.107(8) 0.242(16) 0.103(9) -0.004(10) 0.042(7) -0.054(10)
    C46 0.111(7) 0.058(5) 0.111(8) 0.004(5) -0.014(6) -0.013(5)
    C47 0.068(5) 0.041(4) 0.103(7) 0.015(4) -0.003(5) -0.007(4)
    C48 0.063(5) 0.057(5) 0.112(7) 0.020(4) 0.009(5) -0.003(5)
_geom_special_details
;
All e.s.d.'s (except the e.s.d. in the dihedral angle between two l.s. planes)
are estimated using the full covariance matrix. The cell e.s.d.'s are taken
into account individually in the estimation of e.s.d.'s in distances, angles
and torsion angles; correlations between e.s.d.'s in cell parameters are only
used when they are defined by crystal symmetry. An approximate (isotropic)
treatment of cell e.s.d.'s is used for estimating e.s.d.'s involving l.s.
planes.
;
loop_
    _geom_bond_atom_site_label_1
    _geom_bond_atom_site_label_2
    _geom_bond_site_symmetry_2
    _geom_bond_distance
    _geom_bond_publ_flag
    Pd1 C1 . 2.040(6) y
    Pd1 C35 . 2.041(6) y
    Pd1 S2 . 2.3211(18) y
    Pd1 S1 . 2.3237(19) y
    S1 C47 . 1.662(9) ?
    S2 C48 . 1.653(9) ?
    O1 C15 . 1.377(9) ?
    O1 C14 . 1.422(8) ?
    O2 C21 . 1.357(12) ?
    O2 C16 . 1.359(11) ?
    O3 C22 . 1.362(12) ?
    O3 C23 . 1.513(14) ?
    O4 C25 . 1.350(15) ?
    O4 C24 . 1.472(15) ?
    O5 C26 . 1.329(15) ?
    O5 C27 . 1.341(11) ?
    O6 C28 . 1.381(8) ?
    O6 C33 . 1.439(9) ?
    N1 C1 . 1.354(8) ?
    N1 C2 . 1.398(9) ?
    N1 C4 . 1.431(8) ?
    N2 C1 . 1.347(8) ?
    N2 C3 . 1.379(9) ?
    N2 C13 . 1.472(8) ?
    N3 C35 . 1.351(8) ?
    N3 C36 . 1.381(9) ?
    N3 C38 . 1.435(8) ?
    N4 C35 . 1.355(8) ?
    N4 C37 . 1.358(9) ?
    N4 C34 . 1.459(9) ?
    N5 C47 . 1.128(10) ?
    N6 C48 . 1.137(10) ?
    C2 C3 . 1.342(10) ?
    C2 H2 . 0.9300 ?
    C3 H3 . 0.9300 ?
    C4 C9 . 1.379(10) ?
    C4 C5 . 1.395(10) ?
    C5 C6 . 1.384(10) ?
    C5 C12 . 1.501(11) ?
    C6 C7 . 1.330(12) ?
    C6 H6 . 0.9300 ?
    C7 C8 . 1.402(14) ?
    C7 C11 . 1.544(13) ?
    C8 C9 . 1.375(12) ?
    C8 H8 . 0.9300 ?
    C9 C10 . 1.520(12) ?
    C10 H10A . 0.9600 ?
    C10 H10B . 0.9600 ?
    C10 H10C . 0.9600 ?
    C11 H11A . 0.9600 ?
    C11 H11B . 0.9600 ?
    C11 H11C . 0.9600 ?
    C12 H12A . 0.9600 ?
    C12 H12B . 0.9600 ?
    C12 H12C . 0.9600 ?
    C13 C14 . 1.530(9) ?
    C13 H13A . 0.9700 ?
    C13 H13B . 0.9700 ?
    C14 H14A . 0.9700 ?
    C14 H14B . 0.9700 ?
    C15 C20 . 1.367(11) ?
    C15 C16 . 1.402(12) ?
    C16 C17 . 1.379(12) ?
    C17 C18 . 1.358(14) ?
    C17 H17 . 0.9300 ?
    C18 C19 . 1.369(15) ?
    C18 H18 . 0.9300 ?
    C19 C20 . 1.364(13) ?
    C19 H19 . 0.9300 ?
    C20 H20 . 0.9300 ?
    C21 C22 . 1.477(14) ?
    C21 H21A . 0.9700 ?
    C21 H21B . 0.9700 ?
    C22 H22A . 0.9700 ?
    C22 H22B . 0.9700 ?
    C23 C24 . 1.549(15) ?
    C23 H23A . 0.9700 ?
    C23 H23B . 0.9700 ?
    C24 H24A . 0.9700 ?
    C24 H24B . 0.9700 ?
    C25 C26 . 1.449(15) ?
    C25 H25A . 0.9700 ?
    C25 H25B . 0.9700 ?
    C26 H26A . 0.9700 ?
    C26 H26B . 0.9700 ?
    C27 C28 . 1.3900 ?
    C27 C32 . 1.3900 ?
    C28 C29 . 1.3900 ?
    C29 C30 . 1.3900 ?
    C29 H29 . 0.9300 ?
    C30 C31 . 1.3900 ?
    C30 H30 . 0.9300 ?
    C31 C32 . 1.3900 ?
    C31 H31 . 0.9300 ?
    C32 H32 . 0.9300 ?
    C33 C34 . 1.503(10) ?
    C33 H33A . 0.9700 ?
    C33 H33B . 0.9700 ?
    C34 H34A . 0.9700 ?
    C34 H34B . 0.9700 ?
    C36 C37 . 1.325(11) ?
    C36 H36 . 0.9300 ?
    C37 H37 . 0.9300 ?
    C38 C43 . 1.382(11) ?
    C38 C39 . 1.404(10) ?
    C39 C40 . 1.393(12) ?
    C39 C46 . 1.498(12) ?
    C40 C41 . 1.369(14) ?
    C40 H40 . 0.9300 ?
    C41 C42 . 1.392(14) ?
    C41 C45 . 1.536(13) ?
    C42 C43 . 1.394(11) ?
    C42 H42 . 0.9300 ?
    C43 C44 . 1.498(12) ?
    C44 H44A . 0.9600 ?
    C44 H44B . 0.9600 ?
    C44 H44C . 0.9600 ?
    C45 H45A . 0.9600 ?
    C45 H45B . 0.9600 ?
    C45 H45C . 0.9600 ?
    C46 H46A . 0.9600 ?
    C46 H46B . 0.9600 ?
    C46 H46C . 0.9600 ?
loop_
    _geom_angle_atom_site_label_1
    _geom_angle_atom_site_label_2
    _geom_angle_atom_site_label_3
    _geom_angle_site_symmetry_1
    _geom_angle_site_symmetry_3
    _geom_angle
    _geom_angle_publ_flag
    C1 Pd1 C35 . . 178.6(3) y
    C1 Pd1 S2 . . 85.12(17) y
    C35 Pd1 S2 . . 95.47(19) y
    C1 Pd1 S1 . . 94.03(17) y
    C35 Pd1 S1 . . 85.31(19) y
    S2 Pd1 S1 . . 176.52(8) y
    C47 S1 Pd1 . . 109.4(3) ?
    C48 S2 Pd1 . . 111.0(3) ?
    C15 O1 C14 . . 114.3(5) ?
    C21 O2 C16 . . 118.5(8) ?
    C22 O3 C23 . . 115.4(10) ?
    C25 O4 C24 . . 101.0(16) ?
    C26 O5 C27 . . 112.3(13) ?
    C28 O6 C33 . . 116.2(6) ?
    C1 N1 C2 . . 109.1(6) ?
    C1 N1 C4 . . 127.0(6) ?
    C2 N1 C4 . . 123.6(6) ?
    C1 N2 C3 . . 110.9(6) ?
    C1 N2 C13 . . 124.8(5) ?
    C3 N2 C13 . . 124.1(6) ?
    C35 N3 C36 . . 109.6(6) ?
    C35 N3 C38 . . 127.3(5) ?
    C36 N3 C38 . . 123.0(6) ?
    C35 N4 C37 . . 111.5(6) ?
    C35 N4 C34 . . 124.3(6) ?
    C37 N4 C34 . . 124.1(6) ?
    N2 C1 N1 . . 105.9(5) ?
    N2 C1 Pd1 . . 126.0(5) ?
    N1 C1 Pd1 . . 128.1(5) ?
    C3 C2 N1 . . 107.5(6) ?
    C3 C2 H2 . . 126.3 ?
    N1 C2 H2 . . 126.3 ?
    C2 C3 N2 . . 106.6(6) ?
    C2 C3 H3 . . 126.7 ?
    N2 C3 H3 . . 126.7 ?
    C9 C4 C5 . . 121.9(7) ?
    C9 C4 N1 . . 118.6(7) ?
    C5 C4 N1 . . 119.5(6) ?
    C6 C5 C4 . . 116.7(7) ?
    C6 C5 C12 . . 120.1(7) ?
    C4 C5 C12 . . 123.2(7) ?
    C7 C6 C5 . . 123.8(9) ?
    C7 C6 H6 . . 118.1 ?
    C5 C6 H6 . . 118.1 ?
    C6 C7 C8 . . 118.0(9) ?
    C6 C7 C11 . . 121.0(11) ?
    C8 C7 C11 . . 121.1(10) ?
    C9 C8 C7 . . 121.6(8) ?
    C9 C8 H8 . . 119.2 ?
    C7 C8 H8 . . 119.2 ?
    C8 C9 C4 . . 118.0(8) ?
    C8 C9 C10 . . 120.9(8) ?
    C4 C9 C10 . . 121.1(8) ?
    C9 C10 H10A . . 109.5 ?
    C9 C10 H10B . . 109.5 ?
    H10A C10 H10B . . 109.5 ?
    C9 C10 H10C . . 109.5 ?
    H10A C10 H10C . . 109.5 ?
    H10B C10 H10C . . 109.5 ?
    C7 C11 H11A . . 109.5 ?
    C7 C11 H11B . . 109.5 ?
    H11A C11 H11B . . 109.5 ?
    C7 C11 H11C . . 109.5 ?
    H11A C11 H11C . . 109.5 ?
    H11B C11 H11C . . 109.5 ?
    C5 C12 H12A . . 109.5 ?
    C5 C12 H12B . . 109.5 ?
    H12A C12 H12B . . 109.5 ?
    C5 C12 H12C . . 109.5 ?
    H12A C12 H12C . . 109.5 ?
    H12B C12 H12C . . 109.5 ?
    N2 C13 C14 . . 109.3(6) ?
    N2 C13 H13A . . 109.8 ?
    C14 C13 H13A . . 109.8 ?
    N2 C13 H13B . . 109.8 ?
    C14 C13 H13B . . 109.8 ?
    H13A C13 H13B . . 108.3 ?
    O1 C14 C13 . . 107.1(6) ?
    O1 C14 H14A . . 110.3 ?
    C13 C14 H14A . . 110.3 ?
    O1 C14 H14B . . 110.3 ?
    C13 C14 H14B . . 110.3 ?
    H14A C14 H14B . . 108.5 ?
    C20 C15 O1 . . 120.0(7) ?
    C20 C15 C16 . . 119.1(8) ?
    O1 C15 C16 . . 120.7(8) ?
    O2 C16 C17 . . 125.7(9) ?
    O2 C16 C15 . . 114.4(8) ?
    C17 C16 C15 . . 119.9(9) ?
    C18 C17 C16 . . 118.7(10) ?
    C18 C17 H17 . . 120.6 ?
    C16 C17 H17 . . 120.6 ?
    C17 C18 C19 . . 122.3(10) ?
    C17 C18 H18 . . 118.9 ?
    C19 C18 H18 . . 118.9 ?
    C20 C19 C18 . . 118.9(10) ?
    C20 C19 H19 . . 120.5 ?
    C18 C19 H19 . . 120.5 ?
    C19 C20 C15 . . 121.0(9) ?
    C19 C20 H20 . . 119.5 ?
    C15 C20 H20 . . 119.5 ?
    O2 C21 C22 . . 116.6(11) ?
    O2 C21 H21A . . 108.1 ?
    C22 C21 H21A . . 108.1 ?
    O2 C21 H21B . . 108.1 ?
    C22 C21 H21B . . 108.1 ?
    H21A C21 H21B . . 107.3 ?
    O3 C22 C21 . . 113.7(11) ?
    O3 C22 H22A . . 108.8 ?
    C21 C22 H22A . . 108.8 ?
    O3 C22 H22B . . 108.8 ?
    C21 C22 H22B . . 108.8 ?
    H22A C22 H22B . . 107.7 ?
    O3 C23 C24 . . 119.6(13) ?
    O3 C23 H23A . . 107.4 ?
    C24 C23 H23A . . 107.4 ?
    O3 C23 H23B . . 107.4 ?
    C24 C23 H23B . . 107.4 ?
    H23A C23 H23B . . 107.0 ?
    O4 C24 C23 . . 103.4(16) ?
    O4 C24 H24A . . 111.1 ?
    C23 C24 H24A . . 111.1 ?
    O4 C24 H24B . . 111.1 ?
    C23 C24 H24B . . 111.1 ?
    H24A C24 H24B . . 109.0 ?
    O4 C25 C26 . . 122.0(17) ?
    O4 C25 H25A . . 106.8 ?
    C26 C25 H25A . . 106.8 ?
    O4 C25 H25B . . 106.8 ?
    C26 C25 H25B . . 106.8 ?
    H25A C25 H25B . . 106.7 ?
    O5 C26 C25 . . 107.0(16) ?
    O5 C26 H26A . . 110.3 ?
    C25 C26 H26A . . 110.3 ?
    O5 C26 H26B . . 110.3 ?
    C25 C26 H26B . . 110.3 ?
    H26A C26 H26B . . 108.6 ?
    O5 C27 C28 . . 115.7(8) ?
    O5 C27 C32 . . 124.2(8) ?
    C28 C27 C32 . . 120.0 ?
    O6 C28 C29 . . 118.2(7) ?
    O6 C28 C27 . . 121.7(7) ?
    C29 C28 C27 . . 120.0 ?
    C28 C29 C30 . . 120.0 ?
    C28 C29 H29 . . 120.0 ?
    C30 C29 H29 . . 120.0 ?
    C29 C30 C31 . . 120.0 ?
    C29 C30 H30 . . 120.0 ?
    C31 C30 H30 . . 120.0 ?
    C30 C31 C32 . . 120.0 ?
    C30 C31 H31 . . 120.0 ?
    C32 C31 H31 . . 120.0 ?
    C31 C32 C27 . . 120.0 ?
    C31 C32 H32 . . 120.0 ?
    C27 C32 H32 . . 120.0 ?
    O6 C33 C34 . . 107.4(7) ?
    O6 C33 H33A . . 110.2 ?
    C34 C33 H33A . . 110.2 ?
    O6 C33 H33B . . 110.2 ?
    C34 C33 H33B . . 110.2 ?
    H33A C33 H33B . . 108.5 ?
    N4 C34 C33 . . 111.9(7) ?
    N4 C34 H34A . . 109.2 ?
    C33 C34 H34A . . 109.2 ?
    N4 C34 H34B . . 109.2 ?
    C33 C34 H34B . . 109.2 ?
    H34A C34 H34B . . 107.9 ?
    N3 C35 N4 . . 104.4(5) ?
    N3 C35 Pd1 . . 129.7(5) ?
    N4 C35 Pd1 . . 125.9(5) ?
    C37 C36 N3 . . 107.9(7) ?
    C37 C36 H36 . . 126.0 ?
    N3 C36 H36 . . 126.0 ?
    C36 C37 N4 . . 106.6(7) ?
    C36 C37 H37 . . 126.7 ?
    N4 C37 H37 . . 126.7 ?
    C43 C38 C39 . . 122.3(7) ?
    C43 C38 N3 . . 120.9(7) ?
    C39 C38 N3 . . 116.8(7) ?
    C40 C39 C38 . . 117.1(9) ?
    C40 C39 C46 . . 120.6(8) ?
    C38 C39 C46 . . 122.3(7) ?
    C41 C40 C39 . . 122.2(9) ?
    C41 C40 H40 . . 118.9 ?
    C39 C40 H40 . . 118.9 ?
    C40 C41 C42 . . 119.1(8) ?
    C40 C41 C45 . . 120.6(12) ?
    C42 C41 C45 . . 120.1(12) ?
    C41 C42 C43 . . 121.1(9) ?
    C41 C42 H42 . . 119.5 ?
    C43 C42 H42 . . 119.5 ?
    C38 C43 C42 . . 118.2(8) ?
    C38 C43 C44 . . 121.9(7) ?
    C42 C43 C44 . . 119.9(8) ?
    C43 C44 H44A . . 109.5 ?
    C43 C44 H44B . . 109.5 ?
    H44A C44 H44B . . 109.5 ?
    C43 C44 H44C . . 109.5 ?
    H44A C44 H44C . . 109.5 ?
    H44B C44 H44C . . 109.5 ?
    C41 C45 H45A . . 109.5 ?
    C41 C45 H45B . . 109.5 ?
    H45A C45 H45B . . 109.5 ?
    C41 C45 H45C . . 109.5 ?
    H45A C45 H45C . . 109.5 ?
    H45B C45 H45C . . 109.5 ?
    C39 C46 H46A . . 109.5 ?
    C39 C46 H46B . . 109.5 ?
    H46A C46 H46B . . 109.5 ?
    C39 C46 H46C . . 109.5 ?
    H46A C46 H46C . . 109.5 ?
    H46B C46 H46C . . 109.5 ?
    N5 C47 S1 . . 177.2(8) ?
    N6 C48 S2 . . 176.9(8) ?
data_global
_journal_date_recd_electronic     2009-04-13
_journal_date_accepted     2009-04-20
_journal_name_full     'Acta Crystallographica, Section E'
_journal_year     2009
_journal_volume     65
_journal_issue      5
_journal_page_first     m568
_journal_page_last     m569
_journal_paper_category     QM
_journal_coeditor_code     SJ2617
_publ_contact_author_name     'Luo, Mei-Ming'
_publ_contact_author_address
;
Key Laboratory of Green Chemistry and Technology of the Ministry of Education,
College of Chemistry, Sichuan University, Chengdu 610064,
 People's Republic of China.
;
_publ_contact_author_email     luomm@scu.edu.cn
_publ_contact_author_fax        .28E-306
_publ_contact_author_phone        .28E-306
_publ_section_title
;\
[3,3'-Dimesityl-1,1'-(4,5:16,17-dibenzo-3,6,9,12,15,18-hexaoxaeicosane-1,20-\
diyl)diimidazolin-2-ylidene]dithiocyanatopalladium(II)
;
loop_
    _publ_author_name
    _publ_author_footnote
    _publ_author_address
    'Zhang, Xiao-Qin' .
;
Key Laboratory of Green Chemistry and Technology of the Ministry of Education,
College of Chemistry, Sichuan University, Chengdu 610064,
People's Republic of China
;
    'Luo, Mei-Ming' .
;
Key Laboratory of Green Chemistry and Technology of the Ministry of Education,
College of Chemistry, Sichuan University, Chengdu 610064,
People's Republic of China
;
