# Supplementary material for: [3,3′-Dimesityl-1,1′-(4,5:16,17-dibenzo-3,6,9,12,15,18-hexa­oxaeicosane-1,20-di­yl)diimidazolin-2-yl­idene]dithio­cyanato­palladium(II)
Source: Acta Crystallogr Sect E Struct Rep Online. 2009 Apr 25;65(Pt 5):m568–9. doi: 10.1107/S1600536809014615 (PMC2977613; doi:10.1107/S1600536809014615)
Supplement: Supplementary file 2 [file e-65-0m568-Isup2.hkl]

# 
# h,k,l, Fc-squared, Fo-squared, sigma(Fo-squared) and status flag 
# 
data_I
_shelx_title ' ZXQ1 IN P21/N' 
_shelx_refln_list_code          4 
_shelx_F_calc_maximum      477.89 
_exptl_crystal_F_000      2040.00 
_reflns_d_resolution_high  0.8248 
 
loop_ 
 _symmetry_equiv_pos_as_xyz 
 'x, y, z' 
 '-x+1/2, y+1/2, -z+1/2' 
 '-x, -y, -z' 
 'x-1/2, -y-1/2, z-1/2' 
 
_cell_length_a    14.1433 
_cell_length_b    19.8035 
_cell_length_c    17.1007 
_cell_angle_alpha  90.000 
_cell_angle_beta   97.133 
_cell_angle_gamma  90.000 
 
_shelx_F_squared_multiplier     1.000 
 
loop_ 
 _refln_index_h 
 _refln_index_k 
 _refln_index_l 
 _refln_F_squared_calc 
 _refln_F_squared_meas 
 _refln_F_squared_sigma 
 _refln_observed_status 
   2   0   0    12447.22    15236.56     33.56 o 
   4   0   0     2382.92     2130.65     39.24 o 
   6   0   0     4124.43     3893.50     63.68 o 
   8   0   0     2346.81     2174.21     58.54 o 
  10   0   0      315.69      299.96     36.27 o 
  12   0   0     3895.80     3781.64    108.04 o 
  14   0   0     1264.57     1238.59     87.23 o 
  16   0   0      138.99      118.51    121.19 o 
   1   1   0      253.94      558.88      8.88 o 
   2   1   0    22562.00    22310.46     58.49 o 
   3   1   0    41878.13    41329.32    543.31 o 
   4   1   0    16001.24    18698.31    107.00 o 
   5   1   0     6154.55     7281.33     75.67 o 
   6   1   0     2492.07     2574.15     53.79 o 
   7   1   0      911.56     1201.13     42.47 o 
   8   1   0     1822.79     1757.94     53.45 o 
   9   1   0     1370.64     1316.49     51.12 o 
  10   1   0     2835.84     2364.86     75.51 o 
  11   1   0      324.13      293.22     43.45 o 
  12   1   0     2058.38     1954.87     79.01 o 
  13   1   0      231.05      286.70     80.62 o 
  14   1   0      390.80      307.51     61.56 o 
  15   1   0       77.18       46.79    108.54 o 
  16   1   0     1374.31     1165.29    159.39 o 
   0   2   0    49929.75    45097.50    269.50 o 
   1   2   0    31582.27    29113.03    240.68 o 
   2   2   0    18018.69    21430.10     61.19 o 
   3   2   0     2814.61     3000.49     39.37 o 
   4   2   0      810.85      698.78     25.64 o 
   5   2   0    12538.61    13487.56    106.37 o 
   6   2   0    18861.14    18487.64    136.35 o 
   7   2   0      931.14      853.93     38.31 o 
   8   2   0     3566.51     3081.99     69.73 o 
   9   2   0     1706.99     1905.93     61.03 o 
  10   2   0      192.66      178.90     38.47 o 
  11   2   0      547.54      543.00     57.96 o 
  12   2   0      747.14      740.70     91.89 o 
  13   2   0      631.62      580.88     93.30 o 
  14   2   0      714.67      737.57     67.90 o 
  15   2   0      131.54        2.47    107.69 o 
  16   2   0       19.64        0.05    115.75 o 
   1   3   0     1915.80     1667.80     20.26 o 
   2   3   0       67.69       68.37     12.62 o 
   3   3   0    25542.54    26229.30    120.92 o 
   4   3   0     2194.16     2117.74     40.83 o 
   5   3   0     1351.74     1058.58     36.45 o 
   6   3   0      987.11     1047.84     40.43 o 
   7   3   0    14087.88    15719.83    140.30 o 
   8   3   0     1772.42     1522.81     53.29 o 
   9   3   0      260.45      208.39     37.51 o 
  10   3   0     4945.37     4827.94    101.99 o 
  11   3   0     1370.51     1379.93     66.44 o 
  12   3   0      357.02      316.40     48.97 o 
  13   3   0      832.53     1080.56     67.87 o 
  14   3   0       87.01        0.03     88.76 o 
  15   3   0      201.08      177.10     96.03 o 
  16   3   0      281.13      264.54    108.99 o 
   0   4   0      404.14      441.83     13.20 o 
   1   4   0      219.00      201.20     14.40 o 
   2   4   0    10769.10    12089.62     55.94 o 
   3   4   0     2844.03     2390.15     41.97 o 
   4   4   0     7841.10     7012.23     72.72 o 
   5   4   0    20223.50    20436.02    135.08 o 
   6   4   0     5749.36     5648.97     81.18 o 
   7   4   0      851.28      868.83     39.24 o 
   8   4   0     3505.33     3306.25     75.11 o 
   9   4   0    10417.25    11541.51    148.76 o 
  10   4   0       69.41       17.02     69.04 o 
  11   4   0      225.96      273.95     73.86 o 
  12   4   0       13.65       15.27     60.29 o 
  13   4   0        4.40       58.96     71.05 o 
  14   4   0      191.16      209.45     90.94 o 
  15   4   0      140.09      126.04     93.35 o 
  16   4   0        9.28       60.58     84.94 o 
   1   5   0      412.90      245.50     17.23 o 
   2   5   0       16.29       53.02     15.80 o 
   3   5   0      146.03      116.34     19.49 o 
   4   5   0      173.83      141.65     20.04 o 
   5   5   0    10098.93     9403.57     97.86 o 
   6   5   0      147.47      180.10     28.50 o 
   7   5   0    10642.52    11600.50    127.44 o 
   8   5   0        3.82       35.39     51.33 o 
   9   5   0     3641.92     4190.19     96.32 o 
  10   5   0      792.74      839.75     56.74 o 
  11   5   0      498.84      466.77     49.60 o 
  12   5   0       11.24       48.65     64.64 o 
  13   5   0     1303.90     1451.78    109.84 o 
  14   5   0      104.90        0.05     92.58 o 
  15   5   0       85.80       66.44     86.14 o 
  16   5   0       21.58        0.05     95.76 o 
   0   6   0       63.43      184.15     14.26 o 
   1   6   0     3386.71     3567.71     38.02 o 
   2   6   0    17951.44    17154.40     82.64 o 
   3   6   0    42059.39    37744.30    176.78 o 
   4   6   0     4070.23     4360.38     66.97 o 
   5   6   0     8062.14     7995.59     94.54 o 
   6   6   0      275.99      247.68     28.85 o 
   7   6   0       25.89        0.03     49.52 o 
   8   6   0      990.16     1200.82     52.33 o 
   9   6   0     8247.96     9102.63    135.93 o 
  10   6   0      317.08      204.06     73.78 o 
  11   6   0      730.14      919.89     56.47 o 
  12   6   0        6.52       63.63     69.81 o 
  13   6   0      260.91      323.71     56.10 o 
  14   6   0       13.04        7.13     80.38 o 
  15   6   0      238.02      150.62     99.47 o 
  16   6   0       34.70        0.05    105.49 o 
   1   7   0     6908.20     7092.45     55.97 o 
   2   7   0    14094.09    16137.26     86.56 o 
   3   7   0     1543.64     1511.09     43.45 o 
   4   7   0     1087.32     1273.01     42.87 o 
   5   7   0    13606.97    14937.43    131.69 o 
   6   7   0     2237.91     2281.66     59.84 o 
   7   7   0     4848.56     4931.39     86.56 o 
   8   7   0        8.24       28.90     54.19 o 
   9   7   0      506.55      547.42     53.50 o 
  10   7   0      511.09      569.43     53.98 o 
  11   7   0      370.54      496.52     52.60 o 
  12   7   0      184.43       40.83     94.62 o 
  13   7   0     1877.55     2088.39    132.96 o 
  14   7   0       49.64        0.05     95.23 o 
  15   7   0      281.93      343.07     59.31 o 
  16   7   0       39.60        0.05    106.21 o 
   0   8   0     1531.64     1633.23     29.03 o 
   1   8   0       71.26       70.95     19.59 o 
   2   8   0        5.73        0.03     27.71 o 
   3   8   0     9478.04    10183.64    116.84 o 
   4   8   0     3363.67     3558.44     67.16 o 
   5   8   0    15206.30    16026.39    142.85 o 
   6   8   0     2422.02     2432.07     61.80 o 
   7   8   0       89.87       82.21     51.09 o 
   8   8   0      917.20     1035.19     53.74 o 
   9   8   0     1300.13     1388.07     62.52 o 
  10   8   0      320.10      366.13     46.87 o 
  11   8   0     2379.31     2658.51     94.54 o 
  12   8   0      323.44      256.24     99.66 o 
  13   8   0       58.54      175.51     96.37 o 
  14   8   0      357.52      399.91    106.61 o 
  15   8   0      457.04      445.78    119.78 o 
   1   9   0     5251.07     4976.94     56.63 o 
   2   9   0      382.22      286.99     25.80 o 
   3   9   0        0.29        0.03     46.29 o 
   4   9   0     4594.05     5233.05     84.79 o 
   5   9   0       76.23       96.05     33.41 o 
   6   9   0      373.45      479.90     37.30 o 
   7   9   0      388.78      465.66     40.59 o 
   8   9   0      318.43      368.55     42.90 o 
   9   9   0        2.35        0.03     70.07 o 
  10   9   0       30.46       61.83     66.15 o 
  11   9   0      696.34      899.66     66.39 o 
  12   9   0      422.66      228.22    110.95 o 
  13   9   0     1137.52     1188.70    130.25 o 
  14   9   0      147.80      386.87     65.06 o 
  15   9   0      302.66      323.55    121.08 o 
   0  10   0    30748.68    31521.76    136.62 o 
   1  10   0     2647.85     2726.54     48.54 o 
   2  10   0     1833.65     1840.58     41.94 o 
   3  10   0     3311.42     3191.93     86.19 o 
   4  10   0      570.84      514.97     41.23 o 
   5  10   0       26.66       14.93     48.89 o 
   6  10   0      479.62      525.76     39.42 o 
   7  10   0       20.87        0.03     57.88 o 
   8  10   0     2121.56     2330.68     75.69 o 
   9  10   0      315.82      296.91     44.46 o 
  10  10   0       19.94       47.62     41.07 o 
  11  10   0     1196.11     1165.32     69.94 o 
  12  10   0     1740.16     1910.25    131.13 o 
  13  10   0       67.80       84.60     94.70 o 
  14  10   0     1020.84     1171.02    134.55 o 
  15  10   0      112.67      150.30    112.86 o 
   1  11   0       10.48        7.77     35.61 o 
   2  11   0     3935.41     4159.33     60.79 o 
   3  11   0     1868.29     1882.26     78.93 o 
   4  11   0     9071.44     9637.46    142.11 o 
   5  11   0      728.57      689.08     47.32 o 
   6  11   0       85.08      101.01     57.21 o 
   7  11   0       41.50       56.18     62.33 o 
   8  11   0      465.15      472.42     49.18 o 
   9  11   0     1588.18     1719.29     72.91 o 
  10  11   0     1014.18     1102.83     67.82 o 
  11  11   0        1.54       91.57     79.48 o 
  12  11   0      234.74      149.95    102.02 o 
  13  11   0       58.83        0.05     97.49 o 
  14  11   0       87.66       16.20    104.70 o 
  15  11   0       24.19       46.63    102.87 o 
   0  12   0    10394.89     9542.34     85.42 o 
   1  12   0     3179.69     3464.40     58.78 o 
   2  12   0     2514.28     2516.22     54.16 o 
   3  12   0      403.54      399.51     63.47 o 
   4  12   0      981.86      968.25     77.15 o 
   5  12   0      241.48      184.21     35.13 o 
   6  12   0     4286.39     4405.26     97.78 o 
   7  12   0       80.73        0.03     71.79 o 
   8  12   0     2915.52     3068.99     92.26 o 
   9  12   0       74.56        0.03     85.24 o 
  10  12   0       50.40       10.37     81.92 o 
  11  12   0      330.82      299.56     96.85 o 
  12  12   0     1182.68     1214.26    117.24 o 
  13  12   0       43.88       62.01     95.79 o 
  14  12   0      651.31      690.48    121.32 o 
   1  13   0     1020.99     1076.08     41.33 o 
   2  13   0     3931.70     3916.67    108.81 o 
   3  13   0      875.68      856.77     66.89 o 
   4  13   0     4397.07     4573.88    118.85 o 
   5  13   0        7.46       18.24     32.32 o 
   6  13   0      321.20      136.96     81.71 o 
   7  13   0      157.96      110.98     84.71 o 
   8  13   0      649.76      721.53     63.13 o 
   9  13   0      385.72      534.91     54.85 o 
  10  13   0     2737.04     3078.78    149.02 o 
  11  13   0       83.48       92.61     89.96 o 
  12  13   0       90.92        0.05    101.97 o 
  13  13   0        1.58        0.05     91.60 o 
  14  13   0       26.32        2.89     93.22 o 
   0  14   0      106.53      133.33     22.56 o 
   1  14   0       63.96       98.07     41.44 o 
   2  14   0     1169.98     1155.64     74.31 o 
   3  14   0      854.03      880.97     74.34 o 
   4  14   0      433.02      607.98     79.27 o 
   5  14   0      232.24      216.87     82.40 o 
   6  14   0     6560.87     6473.45    132.27 o 
   7  14   0        3.57      104.83     76.62 o 
   8  14   0     2197.22     2124.74     91.55 o 
   9  14   0     1271.51     1441.81     86.43 o 
  10  14   0        4.21        0.03     94.41 o 
  11  14   0       68.93       19.35     89.11 o 
  12  14   0      411.95      518.37     89.43 o 
  13  14   0       12.70        0.05     97.91 o 
   1  15   0      382.23      323.95     36.06 o 
   2  15   0     1319.74     1451.96     89.58 o 
   3  15   0      193.22      133.46     66.73 o 
   4  15   0     3145.52     3334.91    116.76 o 
   5  15   0     2988.87     3016.24     91.44 o 
   6  15   0      877.84      738.55     62.36 o 
   7  15   0      849.08      955.37     72.06 o 
   8  15   0      536.34      599.39     62.99 o 
   9  15   0      817.48      721.77    116.57 o 
  10  15   0      683.12      755.54    108.28 o 
  11  15   0        7.08        0.05     93.59 o 
  12  15   0       13.68       35.08     81.63 o 
  13  15   0      154.60      152.52     60.45 o 
   0  16   0      724.41      571.79     40.01 o 
   1  16   0      658.15      669.22     38.97 o 
   2  16   0      567.74      674.92     85.82 o 
   3  16   0     2454.80     2469.16    115.59 o 
   4  16   0      355.31      235.43     87.97 o 
   5  16   0      460.17      336.73     93.06 o 
   6  16   0     2268.54     2274.13     92.45 o 
   7  16   0      300.99      377.53     54.19 o 
   8  16   0      592.86      537.00     66.86 o 
   9  16   0      922.02     1139.52    124.40 o 
  10  16   0      267.85      188.93    109.36 o 
  11  16   0      361.23      388.77    102.31 o 
  12  16   0      112.40      163.34     98.68 o 
   1  17   0     2500.12     2607.10     78.48 o 
   2  17   0       41.22       27.97     82.59 o 
   3  17   0        0.95        0.03     89.96 o 
   4  17   0      769.39      885.21     97.75 o 
   5  17   0      254.02      245.32     96.95 o 
   6  17   0      836.96      741.70     63.89 o 
   7  17   0      992.36     1023.79     74.05 o 
   8  17   0       71.55        0.05     90.01 o 
   9  17   0      161.85        0.03    109.97 o 
  10  17   0       62.74       73.12     94.81 o 
  11  17   0       26.26        0.05    104.94 o 
   0  18   0       10.35        0.03     73.97 o 
   1  18   0     1934.13     1963.54     75.21 o 
   2  18   0      400.66      324.27     98.31 o 
   3  18   0     2828.22     3123.58    151.62 o 
   4  18   0        7.86        0.03     94.91 o 
   5  18   0      768.57      789.13     63.79 o 
   6  18   0        7.22        0.05     79.27 o 
   7  18   0       97.06       25.85     83.73 o 
   8  18   0       17.77        0.05     91.41 o 
   9  18   0      565.50      485.70    112.23 o 
  10  18   0       37.67        0.05     99.29 o 
  11  18   0      485.17      298.50    127.39 o 
   1  19   0     4750.61     5056.96    108.59 o 
   2  19   0        1.96        0.03     89.19 o 
   3  19   0       78.38       19.51     85.77 o 
   4  19   0       16.83      146.72     74.26 o 
   5  19   0      239.26      211.89     55.73 o 
   6  19   0        4.25        0.05     84.76 o 
   7  19   0       53.51       59.73     87.09 o 
   8  19   0       12.46       26.09     87.25 o 
   9  19   0       48.31      140.67     48.97 o 
  10  19   0        1.68        0.05    110.48 o 
   0  20   0      827.15      690.77     79.19 o 
   1  20   0      659.38      529.98     72.99 o 
   2  20   0      287.69      296.72     61.00 o 
   3  20   0     1027.63      969.74     82.16 o 
   4  20   0        3.60        0.05     88.60 o 
   5  20   0      190.70       68.37    100.93 o 
   6  20   0      159.97       22.80    100.30 o 
   7  20   0       96.62        0.05    104.80 o 
   8  20   0       49.25        0.05    101.25 o 
   9  20   0      275.32      402.53     65.41 o 
   1  21   0      633.01      584.75     71.42 o 
   2  21   0       15.78        9.70     94.09 o 
   3  21   0       33.79        0.05     99.21 o 
   4  21   0      450.30      441.83    115.57 o 
   5  21   0      581.71      731.44     69.62 o 
   6  21   0      108.25       85.95    100.91 o 
   7  21   0      350.20      306.75     67.77 o 
   8  21   0      182.41       98.73    109.20 o 
   0  22   0      682.24      629.66     72.83 o 
   1  22   0      286.85      244.65     59.04 o 
   2  22   0      286.38      199.11    101.67 o 
   3  22   0      239.91      233.44     61.59 o 
   4  22   0        0.19      150.30     84.31 o 
   5  22   0       32.44        0.05    105.94 o 
   6  22   0      649.72      706.68     83.73 o 
   1  23   0       20.10        0.05     95.58 o 
   2  23   0      176.06      160.72     55.65 o 
   3  23   0       24.92       64.27     91.52 o 
   4  23   0      621.05      686.45     86.22 o 
   0  24   0       57.25        5.78     98.97 o 
 -15   0   1     1715.70     2082.13    151.68 o 
 -13   0   1       99.94      178.29     82.80 o 
 -11   0   1     5063.89     5005.12    113.68 o 
  -9   0   1     1634.44     1831.78     59.47 o 
  -7   0   1      314.83      251.12     26.91 o 
  -5   0   1    15675.12    15085.13    109.10 o 
  -3   0   1     8704.93    11901.23     74.23 o 
  -1   0   1     6563.61     6818.61     37.09 o 
   1   0   1    29508.46    25779.36    200.99 o 
   3   0   1    82720.53    76559.38    769.65 o 
   5   0   1        5.35        0.00     30.70 o 
   7   0   1      391.64      358.95     29.69 o 
   9   0   1      102.53       70.52     44.20 o 
  11   0   1    11088.86    11262.66    165.04 o 
  13   0   1        4.34        6.20     69.06 o 
  15   0   1     1291.07     1490.75    153.00 o 
 -16   1   1       67.57        2.73    108.81 o 
 -15   1   1     1180.19     1091.32    142.87 o 
 -14   1   1       23.64        0.03     89.53 o 
 -13   1   1     2613.53     2707.61     95.58 o 
 -12   1   1       29.23        0.03     78.24 o 
 -11   1   1      489.71      811.64     55.65 o 
 -10   1   1       72.19      101.99     54.35 o 
  -9   1   1       27.84       46.48     47.03 o 
  -8   1   1     3259.31     3444.17     72.86 o 
  -7   1   1     3736.32     3981.97     69.33 o 
  -6   1   1     3326.96     4118.74     64.29 o 
  -5   1   1     4394.93     4602.46     60.34 o 
  -4   1   1     1253.27     1577.18     34.17 o 
  -3   1   1        3.80       37.86     26.49 o 
  -2   1   1     5636.45     5835.11     45.15 o 
  -1   1   1    78394.55    42661.14    371.86 o 
   1   1   1    44657.98    39499.01    262.21 o 
   2   1   1      916.02     1241.06     18.69 o 
   3   1   1      652.93     1118.26     27.71 o 
   4   1   1     2528.64     2739.16     44.81 o 
   5   1   1     3836.56     4324.24     70.31 o 
   6   1   1     3659.12     3902.27     63.07 o 
   7   1   1    10839.77    12765.60    125.22 o 
   8   1   1      163.95      148.44     25.05 o 
   9   1   1      640.23      848.18     42.84 o 
  10   1   1      187.67      178.56     36.32 o 
  11   1   1      968.35      832.43    100.45 o 
  12   1   1       16.32      108.70     69.54 o 
  13   1   1      691.06      632.66    102.36 o 
  14   1   1        4.08       29.53     82.90 o 
  15   1   1     1077.48     1206.44    137.97 o 
  16   1   1       78.71       43.61    111.30 o 
 -16   2   1       36.93        0.05    106.10 o 
 -15   2   1      794.41      670.86    134.28 o 
 -14   2   1       57.07        0.03     97.14 o 
 -13   2   1       23.50        0.03     82.13 o 
 -12   2   1     1006.35     1101.21     65.75 o 
 -11   2   1     4955.03     5214.33    114.43 o 
 -10   2   1      587.69      537.85     47.88 o 
  -9   2   1     2402.61     2526.10     67.61 o 
  -8   2   1      712.73      657.18     39.16 o 
  -7   2   1     4180.29     5025.30     78.50 o 
  -6   2   1     3685.29     3308.58     60.63 o 
  -5   2   1     2412.97     2352.74     45.55 o 
  -4   2   1    22588.41    23704.04    125.06 o 
  -3   2   1    15985.07    14622.20     85.05 o 
  -2   2   1     8917.24     9030.31     58.99 o 
  -1   2   1    16960.34    16176.66     66.65 o 
   0   2   1    14431.32    12921.65     38.97 o 
   1   2   1     2516.25     2396.01     19.65 o 
   2   2   1      187.81      402.35     14.69 o 
   3   2   1       18.48       98.31     27.25 o 
   4   2   1      406.88      365.05     24.10 o 
   5   2   1      563.66      576.56     30.52 o 
   6   2   1     1313.26     1407.82     43.64 o 
   7   2   1      187.66      122.35     25.24 o 
   8   2   1        3.72       61.61     44.35 o 
   9   2   1     1232.84     1254.79     56.15 o 
  10   2   1      531.52      465.61     48.01 o 
  11   2   1     3553.66     3922.24    100.03 o 
  12   2   1     1146.44     1297.85     92.37 o 
  13   2   1      195.27      110.56     95.42 o 
  14   2   1      374.65      393.60     62.28 o 
  15   2   1      820.06      691.09    124.34 o 
  16   2   1      246.92      246.46    117.13 o 
 -16   3   1      221.46      102.07    110.26 o 
 -15   3   1      130.14       20.20    107.29 o 
 -14   3   1      147.06        0.03     90.83 o 
 -13   3   1      252.58      302.82     47.48 o 
 -12   3   1      400.84      412.58     47.51 o 
 -11   3   1      169.04      139.29     42.02 o 
 -10   3   1     1399.33     1495.92     63.05 o 
  -9   3   1     5513.44     4995.37     95.74 o 
  -8   3   1     3151.79     3118.73     72.54 o 
  -7   3   1     4443.59     5337.08     82.27 o 
  -6   3   1      382.14      400.68     26.88 o 
  -5   3   1    22860.60    28511.52    155.39 o 
  -4   3   1    13199.93    13829.35     98.65 o 
  -3   3   1     2605.10     3738.35     46.29 o 
  -2   3   1     4505.18     4740.19     45.57 o 
  -1   3   1    23535.81    19766.46     83.88 o 
   0   3   1      553.71      733.11     13.15 o 
   1   3   1     1851.15     1732.20     19.46 o 
   2   3   1    32657.73    31928.70     84.23 o 
   3   3   1     9492.67    12108.29     83.17 o 
   4   3   1     9827.14    10606.40     87.89 o 
   5   3   1    15361.32    16174.14    119.89 o 
   6   3   1     7374.28     8586.71     95.55 o 
   7   3   1     8733.97     9895.74    113.05 o 
   8   3   1     3772.52     4328.00     83.43 o 
   9   3   1     2968.38     3500.14     81.87 o 
  10   3   1     2230.10     2560.94     80.57 o 
  11   3   1       93.87      143.46     39.85 o 
  12   3   1        0.78        1.91     61.75 o 
  13   3   1      626.23      591.70     98.78 o 
  14   3   1        0.74       87.46     71.61 o 
  15   3   1       39.42       47.93     94.38 o 
  16   3   1      188.74      159.89    101.22 o 
 -16   4   1       16.32        0.05     88.79 o 
 -15   4   1       62.02        2.55     87.28 o 
 -14   4   1      474.76      451.71     93.24 o 
 -13   4   1      124.41       63.97     75.88 o 
 -12   4   1      395.39      404.89     48.07 o 
 -11   4   1      472.29      506.73     51.46 o 
 -10   4   1      315.61      354.31     44.28 o 
  -9   4   1     7857.76     8870.97    127.92 o 
  -8   4   1     3834.50     3841.88     80.04 o 
  -7   4   1      322.35      347.71     30.73 o 
  -6   4   1    21049.41    22842.77    157.11 o 
  -5   4   1       11.22       89.74     20.47 o 
  -4   4   1      577.61      856.02     30.20 o 
  -3   4   1     3978.10     4365.57     54.93 o 
  -2   4   1    12729.87    13274.40     83.91 o 
  -1   4   1     1054.14      975.36     23.68 o 
   0   4   1     2179.81     2406.69     24.29 o 
   1   4   1      164.57      151.70     11.59 o 
   2   4   1     1790.18     1993.90     24.95 o 
   3   4   1     4149.93     5121.94     57.61 o 
   4   4   1      537.80      497.61     27.36 o 
   5   4   1     1069.91     1195.86     39.29 o 
   6   4   1    19924.30    21339.61    156.24 o 
   7   4   1      870.68      846.14     42.31 o 
   8   4   1     4884.56     5174.72     90.11 o 
   9   4   1     1976.04     2176.57     71.00 o 
  10   4   1        7.04        6.28     65.62 o 
  11   4   1      574.41      754.35     62.12 o 
  12   4   1      498.52      621.07     53.26 o 
  14   4   1      560.52      498.30     97.25 o 
  15   4   1      219.84      243.81     55.12 o 
  16   4   1       83.23      147.49     89.85 o 
 -16   5   1      358.13      143.83    120.37 o 
 -15   5   1       17.59        0.05     90.43 o 
 -14   5   1       35.41      132.30     73.07 o 
 -13   5   1       12.79       92.87     43.64 o 
 -12   5   1        6.52        0.03     63.79 o 
 -11   5   1      617.05      764.50     57.21 o 
 -10   5   1     8934.45     9264.28    143.96 o 
  -9   5   1      276.32      318.99     43.32 o 
  -8   5   1     3244.63     3572.14     82.00 o 
  -7   5   1     3836.13     4229.11     80.28 o 
  -6   5   1     2285.81     2322.73     56.71 o 
  -5   5   1     1960.18     2542.12     52.07 o 
  -4   5   1     2317.83     2222.35     44.89 o 
  -3   5   1     2137.57     2205.23     42.74 o 
  -2   5   1    46689.01    47516.15    170.45 o 
   0   5   1     3834.89     4540.02     36.35 o 
   1   5   1     5048.71     6254.56     43.08 o 
   2   5   1    36677.73    36260.94    107.48 o 
   3   5   1      689.91     1140.55     32.82 o 
   4   5   1    15280.73    16768.81    118.56 o 
   5   5   1     7142.42     9052.23     95.60 o 
   6   5   1     4448.17     4532.12     75.16 o 
   7   5   1      371.10      432.15     32.27 o 
   8   5   1     3381.34     4218.69     87.01 o 
   9   5   1      179.69      232.67     37.36 o 
  10   5   1     5141.22     5635.93    112.33 o 
  11   5   1       16.28       44.62     59.33 o 
  12   5   1      542.60      603.18     49.42 o 
  13   5   1       96.69      183.60     47.85 o 
  14   5   1       44.50        0.05     88.21 o 
  15   5   1        4.07        0.05     85.24 o 
  16   5   1       44.87      138.00     82.53 o 
 -16   6   1        0.60      168.88     81.39 o 
 -15   6   1       56.86       52.52     84.73 o 
 -14   6   1      631.40      469.13    105.01 o 
 -13   6   1      135.37      138.58     84.39 o 
 -12   6   1      206.83       39.05     76.06 o 
 -11   6   1       50.61      111.85     68.80 o 
 -10   6   1      658.57      619.62     54.75 o 
  -9   6   1      135.74       68.08     71.21 o 
  -8   6   1     7199.93     7329.45    114.74 o 
  -7   6   1       85.88      145.13     28.26 o 
  -6   6   1    10173.01    10466.23    112.92 o 
  -5   6   1     1321.73     1239.63     41.92 o 
  -4   6   1     4948.45     6465.97     79.38 o 
  -3   6   1      567.11      574.97     28.79 o 
  -2   6   1     9769.73    10936.98     89.05 o 
   0   6   1     6245.78     7104.78     48.81 o 
   1   6   1     3615.97     4674.84     41.49 o 
   2   6   1    19478.90    20793.06     87.41 o 
   3   6   1      686.42      657.05     29.06 o 
   5   6   1       30.86        0.03     44.17 o 
   6   6   1    22340.57    22651.91    169.62 o 
   7   6   1        0.14        0.03     46.32 o 
   8   6   1     7857.73     7977.14    118.85 o 
   9   6   1     1054.37     1050.33     55.36 o 
  10   6   1        4.55        0.03     70.36 o 
  11   6   1       19.81        0.03     78.66 o 
  12   6   1      983.15     1197.50     67.58 o 
  13   6   1      135.06      183.86     51.12 o 
  14   6   1      910.93      822.41    113.63 o 
  15   6   1       21.72        0.05     90.38 o 
  16   6   1       25.27        0.05     89.58 o 
 -16   7   1      613.39      442.54    137.23 o 
 -15   7   1        0.00       48.17     91.12 o 
 -14   7   1      308.23      221.03    113.37 o 
 -13   7   1       26.25        0.03     94.04 o 
 -12   7   1      207.71      224.13     51.46 o 
 -11   7   1        1.50        0.03     69.83 o 
 -10   7   1     4296.05     4213.92    104.72 o 
  -9   7   1     2808.44     2856.05     79.93 o 
  -8   7   1     4478.72     4737.62     94.86 o 
  -7   7   1        3.20        0.03     47.80 o 
  -6   7   1     2094.02     2184.39     59.36 o 
  -5   7   1       30.02       41.39     38.31 o 
  -4   7   1    16403.26    18771.75    142.00 o 
  -3   7   1     5898.44     6814.92     80.15 o 
  -2   7   1    10072.82    11031.05     95.68 o 
  -1   7   1      131.54      138.71     21.74 o 
   0   7   1       96.06      139.64     15.09 o 
   1   7   1     3996.70     5311.42     46.98 o 
   2   7   1    12940.98    13535.68     75.80 o 
   3   7   1     2846.11     3370.78     59.07 o 
   4   7   1    23390.31    24933.94    160.58 o 
   5   7   1     1742.84     1853.97     53.48 o 
   6   7   1     1456.99     1334.78     48.89 o 
   7   7   1      765.58      865.44     44.41 o 
   8   7   1     1094.41     1255.88     56.55 o 
   9   7   1     1297.85     1308.24     62.49 o 
  10   7   1     2880.30     3089.70     89.05 o 
  11   7   1       61.49        0.03     74.26 o 
  12   7   1     1122.41     1271.28     74.84 o 
  13   7   1      143.38       22.48    106.13 o 
  14   7   1       50.13      127.60     89.90 o 
  15   7   1        9.18        0.05     92.55 o 
  16   7   1      408.34      386.44    116.36 o 
 -16   8   1        8.53        0.05    125.56 o 
 -15   8   1      101.97       90.22    111.17 o 
 -14   8   1     1035.39      900.09    136.27 o 
 -13   8   1      139.62      147.78     95.60 o 
 -12   8   1     1526.53     1582.33     84.76 o 
 -11   8   1      135.02       49.07     76.51 o 
 -10   8   1      759.99      724.66     53.77 o 
  -9   8   1      958.82     1002.61     54.83 o 
  -8   8   1      212.43      173.12     37.81 o 
  -7   8   1      478.89      548.43     40.88 o 
  -6   8   1     1735.72     1592.88     56.34 o 
  -5   8   1      570.85      686.06     36.98 o 
  -4   8   1     4229.73     4646.79     74.05 o 
  -3   8   1     3894.73     4071.90     65.78 o 
  -2   8   1      474.70      732.37     34.84 o 
  -1   8   1     3248.89     3223.32     56.60 o 
   0   8   1    22380.75    24142.87    106.47 o 
   1   8   1      174.54      185.56     17.90 o 
   2   8   1    10314.32    10543.30     72.30 o 
   3   8   1     5471.04     5850.68     79.32 o 
   4   8   1     1886.24     1542.08     50.32 o 
   5   8   1      706.97      654.64     38.84 o 
   6   8   1     5708.02     5785.48     93.91 o 
   7   8   1      193.50      290.02     32.80 o 
   8   8   1     1189.35     1278.47     56.90 o 
   9   8   1      380.43      336.12     43.51 o 
  10   8   1      120.37      191.31     69.67 o 
  11   8   1      262.59      122.35     90.33 o 
  12   8   1     2756.37     3150.81    108.43 o 
  13   8   1      182.94       87.60    105.84 o 
  14   8   1      865.97      893.86    119.78 o 
  15   8   1      139.28      155.60    105.62 o 
 -15   9   1      137.43      210.35     61.06 o 
 -14   9   1      180.17      340.47     99.31 o 
 -13   9   1     1589.28     1539.24    148.68 o 
 -12   9   1      715.91      452.80    119.70 o 
 -11   9   1      490.78      539.79     56.90 o 
 -10   9   1     1294.39     1204.47     63.02 o 
  -9   9   1       34.44        0.03     65.96 o 
  -8   9   1      903.97      815.67     49.52 o 
  -7   9   1     2410.41     2480.64     69.59 o 
  -6   9   1      404.62      479.92     38.15 o 
  -5   9   1      202.27      143.96     29.48 o 
  -4   9   1    10652.78    12386.19    123.84 o 
  -3   9   1        2.01        0.03     44.30 o 
  -2   9   1     6531.01     7162.47     89.29 o 
  -1   9   1    19338.82    21485.67    156.66 o 
   1   9   1     6046.17     5480.41     59.49 o 
   2   9   1     8783.19     7803.80     66.78 o 
   3   9   1     2271.51     2253.93     56.79 o 
   4   9   1    10251.08    10749.51    124.69 o 
   5   9   1     2583.61     2473.24     64.08 o 
   6   9   1     1246.26     1384.44     53.79 o 
   7   9   1      406.04      309.90     39.03 o 
   8   9   1      315.14      319.23     40.75 o 
   9   9   1      759.27      780.81     52.87 o 
  10   9   1      666.07      665.88     58.22 o 
  11   9   1      223.21      158.20     52.63 o 
  12   9   1      888.22      944.89    118.93 o 
  13   9   1      782.73      950.38    121.32 o 
  14   9   1       22.99        0.05    103.32 o 
  15   9   1      257.86      162.02    123.31 o 
 -15  10   1      567.46      422.10    138.79 o 
 -14  10   1      284.78      201.57    113.95 o 
 -13  10   1        1.21       68.56     97.62 o 
 -12  10   1     1377.11     1577.53    133.62 o 
 -11  10   1      681.87      666.38     60.58 o 
 -10  10   1       40.42       26.17     66.68 o 
  -9  10   1      376.81      399.88     44.06 o 
  -8  10   1        1.36        0.03     57.61 o 
  -7  10   1      323.66      294.44     40.91 o 
  -6  10   1      108.85        0.03     56.23 o 
  -5  10   1      199.76      121.03     31.18 o 
  -4  10   1     1485.16     1657.88     54.91 o 
  -3  10   1    10448.00    11556.70    124.42 o 
  -2  10   1        3.04        0.03     48.20 o 
  -1  10   1    11494.93    11698.36    118.06 o 
   0  10   1    15177.21    16890.76    100.43 o 
   1  10   1     3615.67     4107.13     56.42 o 
   2  10   1     1575.15     1921.42     38.39 o 
   3  10   1    11992.21    12031.24    127.58 o 
   4  10   1      368.12      390.21     35.39 o 
   5  10   1     3247.60     3485.61     75.93 o 
   6  10   1      438.32      392.72     38.18 o 
   7  10   1      268.94      270.53     40.38 o 
   8  10   1     1111.29     1024.01     55.25 o 
   9  10   1      305.40      345.24     45.36 o 
  10  10   1      271.50      257.04     49.47 o 
  11  10   1     2008.64     1886.63     90.25 o 
  12  10   1      335.76      256.56    105.17 o 
  13  10   1        1.30        9.78     97.54 o 
  14  10   1      292.26      399.56    119.54 o 
  15  10   1      480.28      292.11    145.79 o 
 -15  11   1      458.71      451.50    127.34 o 
 -14  11   1       20.68        0.05     99.74 o 
 -13  11   1     1126.36     1014.59    133.17 o 
 -12  11   1      347.88      334.42    103.00 o 
 -11  11   1     1543.09     1801.26     84.97 o 
 -10  11   1      480.91      551.59     57.53 o 
  -9  11   1      340.61      370.83     47.56 o 
  -8  11   1        2.76        6.68     59.47 o 
  -7  11   1     3861.97     4634.88    103.53 o 
  -6  11   1     1648.99     1768.68     63.87 o 
  -5  11   1     5587.09     5905.82    107.43 o 
  -4  11   1     1514.44     1787.24     61.48 o 
  -3  11   1     2523.13     3368.21     74.26 o 
  -2  11   1      275.50       96.13     57.37 o 
  -1  11   1     8086.77     8813.91    108.54 o 
   0  11   1      440.38      302.00     38.02 o 
   1  11   1     9502.93     9980.16     89.29 o 
   2  11   1     7423.15     8483.15     85.18 o 
   3  11   1      396.61      365.13     40.43 o 
   4  11   1      896.43     1007.67     49.42 o 
   5  11   1     1053.89     1253.95     52.79 o 
   6  11   1        1.63        0.03     57.80 o 
   7  11   1     3038.38     3192.62     87.38 o 
   8  11   1        0.79        0.03     65.51 o 
   9  11   1        4.82        0.03     69.14 o 
  10  11   1      169.08      138.15     82.98 o 
  11  11   1      806.83      873.87    112.17 o 
  12  11   1      314.94      303.03    103.21 o 
  13  11   1     1496.86     1573.66    141.42 o 
  14  11   1        2.49        0.05    111.72 o 
 -14  12   1       21.21       62.04     90.99 o 
 -13  12   1        1.22        0.05     95.68 o 
 -12  12   1       23.51       26.91     85.10 o 
 -11  12   1     1351.37     1289.34    124.50 o 
 -10  12   1     1170.24     1311.95     72.43 o 
  -9  12   1     1575.93     1537.28     71.45 o 
  -8  12   1      134.51       98.97     72.99 o 
  -7  12   1      508.76      598.75     56.15 o 
  -6  12   1      282.12      235.77     47.72 o 
  -5  12   1     2127.00     2123.01     71.45 o 
  -4  12   1     1015.88      879.94     52.15 o 
  -3  12   1     5294.75     5780.98    100.38 o 
  -2  12   1     1760.08     1726.87     55.07 o 
  -1  12   1     2490.75     3013.24     71.05 o 
   0  12   1        1.13        0.03     39.48 o 
   1  12   1      516.08      491.14     28.69 o 
   2  12   1     3025.65     3172.15     60.61 o 
   3  12   1     7147.07     7603.87    112.89 o 
   4  12   1      327.13      320.27     40.54 o 
   5  12   1     2932.96     2928.35     80.81 o 
   6  12   1       27.18       17.18     63.60 o 
   7  12   1       27.72       31.84     69.04 o 
   8  12   1      463.86      499.33     49.37 o 
   9  12   1     1734.05     2006.71     85.74 o 
  10  12   1      550.94      542.92     58.30 o 
  11  12   1     2201.75     2171.90    139.56 o 
  12  12   1       25.55        0.05     89.08 o 
  13  12   1        1.49       60.00     84.26 o 
  14  12   1        0.91        0.05    100.16 o 
 -14  13   1       36.69       14.58     94.65 o 
 -13  13   1      424.53      360.99    105.57 o 
 -12  13   1       52.95        0.05     90.01 o 
 -11  13   1      523.98      443.63     98.31 o 
 -10  13   1      145.14      235.53     84.79 o 
  -9  13   1      900.19      933.86     68.98 o 
  -8  13   1      253.40      377.75     52.68 o 
  -7  13   1     5457.89     6150.08    126.97 o 
  -6  13   1      217.82      265.10     52.57 o 
  -5  13   1     6223.38     7367.68    123.89 o 
  -4  13   1      476.63      450.57     41.31 o 
  -3  13   1      363.57      501.56     48.57 o 
  -2  13   1      484.61      520.91     42.74 o 
  -1  13   1      991.06     1119.90     50.72 o 
   0  13   1       92.38       98.33     29.64 o 
   1  13   1     2459.21     2567.04     55.36 o 
   2  13   1       80.44       52.10     58.78 o 
   3  13   1      136.41       25.53     64.35 o 
   4  13   1       86.56        0.03     64.69 o 
   5  13   1     2019.47     1842.01     70.34 o 
   6  13   1      274.79      312.95     49.87 o 
   7  13   1     6964.36     6792.15    130.84 o 
   8  13   1      402.68      317.03     49.45 o 
   9  13   1      930.71      987.74     67.61 o 
  10  13   1      110.76       95.66     91.04 o 
  11  13   1      413.99      359.98    104.14 o 
  12  13   1        2.79       55.28     82.32 o 
  13  13   1      594.80      632.34    117.29 o 
  14  13   1       77.34       75.45     95.23 o 
 -13  14   1        5.42        8.46     91.39 o 
 -12  14   1        3.87       39.69     83.94 o 
 -11  14   1      475.85      488.27    106.53 o 
 -10  14   1       52.70        0.03     97.59 o 
  -9  14   1     1822.37     2159.57     88.55 o 
  -8  14   1      252.27      277.56     56.31 o 
  -7  14   1      392.19      305.45     62.94 o 
  -6  14   1     1476.25     1809.59     80.54 o 
  -5  14   1     1918.06     2213.00     81.18 o 
  -4  14   1      590.81      506.54     44.51 o 
  -3  14   1     3625.53     4197.94     93.46 o 
  -2  14   1      347.58      376.92     42.50 o 
  -1  14   1       62.50       51.43     49.07 o 
   0  14   1        0.73        4.37     36.93 o 
   1  14   1      596.48      580.85     40.09 o 
   2  14   1      668.36      555.35     77.15 o 
   3  14   1     3551.64     3414.37    108.70 o 
   4  14   1       63.05        0.03     75.72 o 
   5  14   1     3265.98     3548.47    101.01 o 
   6  14   1     1159.62     1088.43     67.79 o 
   7  14   1       10.84        0.03     93.40 o 
   8  14   1      531.89      444.93     58.41 o 
  10  14   1        7.10        0.05     88.02 o 
  11  14   1      525.04      524.65    107.08 o 
  12  14   1       34.27        0.05     89.37 o 
  13  14   1       62.17        0.05     99.26 o 
 -13  15   1      278.56      307.33    112.81 o 
 -12  15   1       99.06      113.05     84.63 o 
 -11  15   1      229.19      163.24    101.46 o 
 -10  15   1     1184.90     1286.61    125.11 o 
  -9  15   1      238.33      115.59    105.68 o 
  -8  15   1      826.61      855.87     69.67 o 
  -7  15   1     3526.66     3517.79    113.79 o 
  -6  15   1       54.68        0.03     90.67 o 
  -5  15   1     1619.54     1952.41     80.89 o 
  -4  15   1     2009.00     1877.01     79.35 o 
  -3  15   1       48.61        0.03     75.27 o 
  -2  15   1      587.53      580.96     47.88 o 
  -1  15   1      275.76      345.08     39.56 o 
   0  15   1        0.11        0.03     43.27 o 
   1  15   1      805.36      992.77     40.32 o 
   2  15   1     1535.72     1287.83     96.13 o 
   3  15   1      943.00     1011.70     85.85 o 
   4  15   1      863.16      841.42     57.82 o 
   5  15   1     1102.53      932.35     64.85 o 
   6  15   1      133.30       47.43     86.77 o 
   7  15   1     2433.79     2374.14    101.36 o 
   8  15   1      434.23      352.98     57.50 o 
   9  15   1      251.47      300.20    106.61 o 
  10  15   1      545.83      422.90    116.26 o 
  11  15   1      184.88      254.99     87.62 o 
  12  15   1       73.45      152.52     94.20 o 
  13  15   1      220.07       84.39    118.22 o 
 -12  16   1      134.13       17.29    107.08 o 
 -11  16   1        8.28        0.05    103.74 o 
 -10  16   1       73.55       87.17    100.43 o 
  -9  16   1      766.65      941.63     77.95 o 
  -8  16   1      858.10      851.76     69.09 o 
  -7  16   1       47.85      126.22     81.47 o 
  -6  16   1     2427.17     2425.46     94.17 o 
  -5  16   1      765.57      960.30     68.85 o 
  -4  16   1     2850.29     3004.60    100.67 o 
  -3  16   1      218.67        0.03     93.06 o 
  -2  16   1      588.63      148.10    117.58 o 
  -1  16   1        1.09       36.19     64.48 o 
   0  16   1      758.85      853.56     41.62 o 
   1  16   1      462.18      337.92     44.70 o 
   2  16   1      628.89      542.70     90.06 o 
   3  16   1     1007.04      787.46     97.14 o 
   4  16   1      271.61      153.69     89.43 o 
   5  16   1     2198.92     2088.79     84.18 o 
   6  16   1     2032.30     2104.61     88.55 o 
   7  16   1        6.05        0.03     89.11 o 
   8  16   1     1070.59     1220.54     78.74 o 
   9  16   1      700.90      759.65    109.47 o 
  10  16   1      221.65      117.79    108.59 o 
  11  16   1        9.91        0.05     92.21 o 
  12  16   1       49.53        0.05    104.96 o 
 -12  17   1      178.38        0.05    129.38 o 
 -11  17   1      123.94       87.91    105.41 o 
 -10  17   1      606.63      886.91     71.00 o 
  -9  17   1       74.37        0.05     98.84 o 
  -8  17   1      464.09      517.44     60.66 o 
  -7  17   1      769.35      834.63     67.08 o 
  -6  17   1      167.16      278.85     57.13 o 
  -5  17   1       88.29        0.03     95.89 o 
  -4  17   1      747.98      930.18     68.14 o 
  -3  17   1      116.44       84.36     88.79 o 
  -2  17   1     6744.84     6758.98    137.25 o 
  -1  17   1      134.44      235.83     77.60 o 
   0  17   1      263.66      157.77     67.13 o 
   1  17   1     1645.60     1549.29     64.72 o 
   2  17   1     2123.29     2255.87    119.23 o 
   3  17   1      511.54      491.93     58.83 o 
   4  17   1     1938.48     1872.39     82.24 o 
   5  17   1      186.44      150.83     51.91 o 
   6  17   1        0.43        0.03     78.85 o 
   7  17   1       63.08      219.44     47.11 o 
   8  17   1      421.60      376.18    104.11 o 
   9  17   1       39.35      156.53     91.41 o 
  10  17   1      581.11      570.97    128.29 o 
  11  17   1      235.65      350.91     64.80 o 
 -11  18   1        0.54       44.57     99.63 o 
 -10  18   1       20.60        0.05     90.91 o 
  -9  18   1       14.39       64.93     87.41 o 
  -8  18   1       87.72      100.67     83.99 o 
  -7  18   1       26.34       83.20     44.67 o 
  -6  18   1      504.87      468.23     64.16 o 
  -5  18   1      533.70      636.13     70.15 o 
  -4  18   1       22.32        0.03    120.74 o 
  -3  18   1       20.81        0.03     86.48 o 
  -2  18   1      987.32     1034.03     86.75 o 
  -1  18   1      195.87      240.23     59.63 o 
   0  18   1     6636.87     6824.71    106.84 o 
   1  18   1       20.36        0.03     70.55 o 
   2  18   1      877.70      542.78    113.90 o 
   3  18   1        8.73        4.11     84.36 o 
   4  18   1       71.14        0.03     93.32 o 
   5  18   1       86.80       71.48     78.79 o 
   6  18   1      147.81       49.66     86.32 o 
   7  18   1       62.88        0.05     86.48 o 
   8  18   1      633.73      693.08    109.92 o 
   9  18   1      127.91        0.05    108.06 o 
  10  18   1        3.97        0.05    106.90 o 
  11  18   1        1.26        0.05    114.93 o 
 -10  19   1      327.63      109.73    121.82 o 
  -9  19   1       14.93        0.05     98.89 o 
  -8  19   1      173.05        0.05    104.70 o 
  -7  19   1       61.02        0.05     93.85 o 
  -6  19   1       23.34        0.05     90.30 o 
  -5  19   1        6.99        0.03     99.87 o 
  -4  19   1     2054.79     2088.79     94.99 o 
  -3  19   1       11.11        0.03     89.82 o 
  -2  19   1     2088.11     2093.24     96.27 o 
  -1  19   1      124.09        0.03    109.84 o 
   0  19   1      150.73       26.54     81.95 o 
   1  19   1       91.28      124.26    103.80 o 
   2  19   1     1810.79     1823.93     82.03 o 
   3  19   1        2.65        0.03     91.25 o 
   4  19   1      602.12      667.52     59.57 o 
   5  19   1       40.72        0.05     90.33 o 
   6  19   1       47.07        0.05     87.73 o 
   7  19   1       68.07      120.44     54.19 o 
   8  19   1      214.80      246.62    102.73 o 
   9  19   1       42.14        0.05    102.58 o 
  10  19   1      716.15      646.58    129.41 o 
  -9  20   1       40.48      116.92     88.87 o 
  -8  20   1      146.31       92.05     97.22 o 
  -7  20   1       50.17       22.27     92.98 o 
  -6  20   1      415.68      483.90     64.80 o 
  -5  20   1      157.43      115.70     98.09 o 
  -4  20   1      137.51      111.80    100.45 o 
  -3  20   1       76.22        0.03    103.11 o 
  -2  20   1      238.89      138.50    105.23 o 
  -1  20   1       13.70        0.03    111.25 o 
   0  20   1     4313.85     3703.88    124.66 o 
   1  20   1       20.38       24.82     95.92 o 
   2  20   1      531.29      629.03     62.04 o 
   3  20   1       19.71        0.03     94.83 o 
   4  20   1       95.82        0.03    101.52 o 
   5  20   1      145.49       88.39     95.28 o 
   6  20   1      699.04      608.98     75.85 o 
   7  20   1       71.35       95.44     96.53 o 
   8  20   1      211.68        0.05    114.03 o 
   9  20   1       80.36       92.79    101.78 o 
  -8  21   1      118.86        0.05    124.85 o 
  -7  21   1      300.25      270.74     66.20 o 
  -6  21   1        0.21        0.05    103.13 o 
  -5  21   1       34.34       87.54     92.47 o 
  -4  21   1      299.69      145.63    108.33 o 
  -3  21   1      239.10       95.28    107.59 o 
  -2  21   1      734.41      744.33     77.97 o 
  -1  21   1      442.55      162.63    117.77 o 
   0  21   1        9.42        0.05     99.74 o 
   1  21   1      739.72      717.31     74.95 o 
   2  21   1      681.23      516.30     71.79 o 
   3  21   1      397.27      473.19     64.16 o 
   4  21   1      561.61      485.01     69.65 o 
   5  21   1       85.01        7.82    101.09 o 
   6  21   1        0.88        0.05    103.50 o 
   7  21   1      390.22      572.50     79.30 o 
   8  21   1       32.50       11.69    107.51 o 
  -6  22   1      366.22      426.34     73.25 o 
  -5  22   1      418.38      411.28     72.40 o 
  -4  22   1      125.88       87.25     96.32 o 
  -3  22   1      251.55      377.45     61.93 o 
  -2  22   1        4.36        0.05     94.73 o 
  -1  22   1      174.31        0.05    103.69 o 
   0  22   1      474.16      245.61    120.71 o 
   1  22   1        5.91       69.33     86.59 o 
   2  22   1        0.56        0.05     98.76 o 
   3  22   1      245.21      243.91     68.14 o 
   4  22   1      208.76      115.91    108.94 o 
   5  22   1      499.27      386.52     72.75 o 
   6  22   1      406.39      220.13    135.19 o 
  -4  23   1      142.82       74.79    104.67 o 
  -3  23   1        6.31        0.05    101.62 o 
  -2  23   1      101.74        0.05    116.97 o 
  -1  23   1      167.92      128.85     96.45 o 
   0  23   1        8.47        0.05     98.28 o 
   1  23   1      265.19      252.37     61.85 o 
   2  23   1       14.10        0.05    100.30 o 
   3  23   1       36.53       33.62     99.98 o 
   4  23   1      117.16      177.37    105.20 o 
 -16   0   2      172.37      127.63    121.35 o 
 -14   0   2      876.74     1094.29     77.18 o 
 -12   0   2     5045.90     4803.45    117.77 o 
 -10   0   2     1608.48     1343.16     57.96 o 
  -8   0   2      606.21      853.40     44.09 o 
  -6   0   2      863.97      863.42     40.14 o 
  -4   0   2     8955.99     9492.28     86.01 o 
  -2   0   2     5022.01     4761.88     46.03 o 
   0   0   2    13547.35    16502.92     44.09 o 
   2   0   2    50633.21    43879.61    393.65 o 
   4   0   2     2726.23     2909.66     57.35 o 
   6   0   2    15706.05    17945.44    150.64 o 
   8   0   2     1384.33     1439.27     53.66 o 
  10   0   2       26.51       13.84     64.85 o 
  12   0   2     2402.30     2472.95    132.19 o 
  14   0   2     1603.67     1891.54     98.57 o 
  16   0   2      221.58      265.23    131.24 o 
 -17   1   2        0.01       88.97     97.49 o 
 -16   1   2     1324.25     1416.73    154.30 o 
 -15   1   2       59.74       96.88    103.90 o 
 -14   1   2     1179.09     1113.62    115.25 o 
 -13   1   2       12.89       58.04     73.52 o 
 -12   1   2      284.76      380.34     51.17 o 
 -11   1   2      765.43      985.43     55.89 o 
 -10   1   2     1766.05     1839.47     66.81 o 
  -9   1   2      151.09       53.02     56.39 o 
  -8   1   2     4116.70     3959.80     75.75 o 
  -7   1   2     3575.81     4471.89     73.94 o 
  -6   1   2      112.97      214.24     25.43 o 
  -5   1   2      598.87      878.56     31.18 o 
  -4   1   2    53137.82    52827.85    232.87 o 
  -3   1   2    24313.26    22926.41    106.29 o 
  -2   1   2     8155.46    10210.66     62.38 o 
  -1   1   2     4557.32     4669.75     36.80 o 
   0   1   2    15474.94    13766.81     42.31 o 
   1   1   2    17826.27    17523.93     52.39 o 
   2   1   2      271.87      201.70     18.96 o 
   3   1   2    54366.21    53373.99    725.90 o 
   4   1   2    14772.10    14928.71    111.14 o 
   5   1   2      124.49      110.42     35.37 o 
   6   1   2      232.74      181.42     22.32 o 
   7   1   2       94.27      140.04     24.97 o 
   8   1   2      219.19      316.24     32.80 o 
   9   1   2       56.54       34.28     47.99 o 
  10   1   2     4620.04     4748.41    128.48 o 
  11   1   2      585.18      569.61     89.43 o 
  12   1   2     1552.94     1627.90    111.93 o 
  13   1   2       37.51       52.76     72.96 o 
  14   1   2       67.58        0.03    109.28 o 
  15   1   2      344.21      202.50    123.73 o 
  16   1   2     1483.84     1671.01    156.10 o 
 -16   2   2        8.96        0.05    107.85 o 
 -15   2   2       97.42      162.20     93.88 o 
 -14   2   2     1049.32     1130.74    110.48 o 
 -13   2   2       36.25        0.03     83.67 o 
 -12   2   2     1436.15     1356.26     72.78 o 
 -11   2   2      646.70      582.76     60.00 o 
 -10   2   2      309.45      413.96     43.88 o 
  -9   2   2     1018.31     1033.52     48.25 o 
  -8   2   2      573.49      617.47     37.59 o 
  -7   2   2      512.26      585.95     34.44 o 
  -6   2   2     4992.11     4994.47     71.95 o 
  -5   2   2     5157.30     6094.08     71.77 o 
  -4   2   2    31956.92    31704.03    146.32 o 
  -3   2   2    24679.14    24421.65    113.37 o 
  -2   2   2      346.05      258.71     15.83 o 
  -1   2   2    18589.22    19842.28     80.68 o 
   0   2   2    74522.48    55344.21    375.04 o 
   1   2   2      707.98     1294.56     18.66 o 
   2   2   2     1269.07     1303.44     22.40 o 
   3   2   2    25061.42    26502.51    135.87 o 
   4   2   2     3895.41     4247.27     66.86 o 
   5   2   2    22906.63    24545.38    160.93 o 
   6   2   2    13048.22    14911.50    127.55 o 
   7   2   2     3377.67     3870.83     73.57 o 
   8   2   2     5187.49     5202.80    111.70 o 
   9   2   2     1925.05     2196.88     65.78 o 
  10   2   2      475.89      388.51     69.36 o 
  11   2   2      460.41      549.09     49.23 o 
  12   2   2      597.14      851.76     86.67 o 
  13   2   2        8.67        0.03     76.62 o 
  14   2   2     1100.26     1496.53    113.34 o 
  15   2   2       40.46        0.03    110.95 o 
  16   2   2       70.05      205.55     96.77 o 
 -16   3   2      193.71       87.97    103.32 o 
 -15   3   2       33.25        0.05     93.75 o 
 -14   3   2      166.54      135.40     83.33 o 
 -13   3   2      721.85      766.07     62.52 o 
 -12   3   2      369.51      339.89     49.50 o 
 -11   3   2      974.65     1041.03     58.04 o 
 -10   3   2     5879.30     6209.28    113.87 o 
  -9   3   2      163.03      175.59     37.20 o 
  -8   3   2     1851.12     1616.42     52.63 o 
  -7   3   2     4476.51     4958.78     82.85 o 
  -6   3   2       27.50        0.03     38.39 o 
  -5   3   2    11197.33    11430.56     98.41 o 
  -4   3   2      106.84      121.48     18.64 o 
  -3   3   2     3895.96     4678.44     55.07 o 
  -2   3   2    30650.47    29523.17    117.34 o 
  -1   3   2    45810.65    39305.76    532.60 o 
   0   3   2      175.61      154.65     13.57 o 
   1   3   2    23837.63    26968.17     75.72 o 
   2   3   2    12713.08    12739.65     61.59 o 
   3   3   2     8950.23     9846.35     87.99 o 
   4   3   2    17069.64    16563.90    124.10 o 
   5   3   2      369.86      297.41     46.69 o 
   6   3   2     7671.46     7499.20     94.67 o 
   7   3   2     8236.28     8310.71    106.05 o 
   8   3   2       71.04       22.40     54.38 o 
   9   3   2      185.63      123.81     67.63 o 
  10   3   2     2069.37     2249.77    108.67 o 
  11   3   2      413.50      347.26     80.70 o 
  12   3   2     1398.93     1511.35    106.90 o 
  13   3   2      647.27      732.40     95.79 o 
  14   3   2      246.72      271.38     85.82 o 
  15   3   2      549.04      420.11    114.37 o 
  16   3   2      252.57      349.59    101.78 o 
 -16   4   2        8.19        0.05     98.84 o 
 -15   4   2      161.43      182.99     80.46 o 
 -14   4   2      398.15      294.89     96.21 o 
 -13   4   2        1.11       18.56     71.61 o 
 -12   4   2       15.09        0.03     65.43 o 
 -11   4   2     1158.74     1095.80     61.43 o 
 -10   4   2        0.01        0.03     73.49 o 
  -9   4   2     8195.07     7952.22    121.69 o 
  -8   4   2     5768.08     5968.50     96.29 o 
  -7   4   2      398.23      348.69     35.10 o 
  -6   4   2     3790.10     3729.54     66.68 o 
  -5   4   2     2370.71     2631.30     52.12 o 
  -4   4   2     3614.90     3351.61     52.31 o 
  -3   4   2    43574.01    41368.27    166.60 o 
  -2   4   2       34.62        7.08     28.39 o 
  -1   4   2      459.43      422.21     29.24 o 
   0   4   2     4792.51     5431.57     36.88 o 
   1   4   2     4630.76     5536.67     38.60 o 
   2   4   2    13746.01    14766.50     69.28 o 
   3   4   2       97.34      117.69     31.89 o 
   4   4   2     7075.49     7359.19     88.18 o 
   5   4   2    27368.79    28087.91    181.13 o 
   6   4   2     8954.52     9543.00    106.79 o 
   7   4   2      512.63      488.86     36.35 o 
   8   4   2     3810.35     4130.49     86.77 o 
   9   4   2     9199.58    10004.26    170.23 o 
  10   4   2     1463.69     1225.26     61.14 o 
  11   4   2     1303.86     1628.77     68.69 o 
  12   4   2       31.71       84.73     70.28 o 
  13   4   2       61.65        0.03     89.21 o 
  14   4   2       35.19       92.74     44.01 o 
  15   4   2        4.54       10.37     77.81 o 
  16   4   2       55.67      115.73     83.75 o 
 -16   5   2       45.94        0.05     94.60 o 
 -15   5   2        0.83        0.05     87.01 o 
 -14   5   2        8.45        9.44     79.70 o 
 -13   5   2      488.97      659.01     58.70 o 
 -12   5   2       41.08        0.03     68.45 o 
 -11   5   2     2132.26     2368.89     82.80 o 
 -10   5   2     1057.44     1151.29     64.35 o 
  -9   5   2      344.27      385.94     54.48 o 
  -8   5   2      163.66      189.83     34.55 o 
  -7   5   2    22694.34    22697.85    175.83 o 
  -6   5   2     2094.01     2356.51     59.31 o 
  -5   5   2     4399.37     4659.96     68.22 o 
  -4   5   2     1537.73     1835.68     42.45 o 
  -3   5   2     6652.25     6126.88     68.51 o 
  -2   5   2      626.92      465.13     22.08 o 
   0   5   2     6635.14     6880.89     45.34 o 
   1   5   2     7033.71     8053.15     49.98 o 
   2   5   2      353.40      304.62     18.64 o 
   3   5   2      388.46      353.75     37.97 o 
   4   5   2      904.84      689.48     43.45 o 
   5   5   2    10785.29    12309.75    130.41 o 
   6   5   2     4136.20     4242.45     76.67 o 
   7   5   2     7426.13     8001.74    108.67 o 
   8   5   2       52.90        0.03     66.17 o 
   9   5   2     4593.93     5055.42    105.39 o 
  10   5   2      473.11      525.90     76.17 o 
  11   5   2       52.74        7.29     66.17 o 
  12   5   2      153.48      102.31     78.24 o 
  13   5   2     1670.19     1700.28    126.94 o 
  14   5   2       73.24      136.80     75.40 o 
  15   5   2       12.48       20.44     42.50 o 
  16   5   2        1.64       17.15     90.11 o 
 -16   6   2       20.31       14.29     92.66 o 
 -15   6   2      383.24      356.22    102.95 o 
 -14   6   2       35.29       93.59     78.08 o 
 -13   6   2        4.49        0.03     79.64 o 
 -12   6   2       17.61        0.03     71.21 o 
 -11   6   2      232.49      333.92     49.29 o 
 -10   6   2      284.26      353.17     47.80 o 
  -9   6   2    14692.64    15817.58    172.30 o 
  -8   6   2       12.84        0.03     63.26 o 
  -7   6   2     1255.30     1422.06     52.81 o 
  -6   6   2       27.20        0.03     49.15 o 
  -5   6   2     3245.44     4064.98     68.16 o 
  -4   6   2      249.30      406.11     27.33 o 
  -3   6   2    29153.03    29972.21     94.04 o 
  -2   6   2     3336.03     3323.27     53.21 o 
   0   6   2       19.58       48.81     15.80 o 
   1   6   2     2991.96     3334.59     36.14 o 
   2   6   2     8749.48     9532.00     64.66 o 
   3   6   2     9331.33     9566.59    102.02 o 
   4   6   2      693.67      577.62     30.73 o 
   5   6   2     9980.58    10198.99    107.06 o 
   6   6   2      144.01      171.32     31.20 o 
   7   6   2      893.28      818.85     46.50 o 
   8   6   2      194.45       74.05     69.17 o 
   9   6   2     6927.52     7562.89    130.02 o 
  10   6   2      388.13      346.35     74.50 o 
  11   6   2      746.32      859.37     90.94 o 
  12   6   2       56.81       63.52     79.40 o 
  13   6   2       97.07      241.21     87.01 o 
  14   6   2        0.65        0.05     78.71 o 
  15   6   2        6.06       23.99     80.31 o 
  16   6   2       25.80        0.05    100.40 o 
 -16   7   2        4.85       37.73     91.92 o 
 -15   7   2       32.98       82.77     94.75 o 
 -14   7   2       32.87       56.34     91.76 o 
 -13   7   2      991.20     1318.00    113.10 o 
 -12   7   2       70.85       26.01     82.21 o 
 -11   7   2      568.58      736.27     55.94 o 
 -10   7   2      289.66      271.27     51.99 o 
  -9   7   2      647.90      689.34     52.39 o 
  -8   7   2     1132.77     1012.21     50.69 o 
  -7   7   2     4013.22     4186.30     84.02 o 
  -6   7   2        0.27       13.31     45.60 o 
  -5   7   2     2645.38     2608.27     58.88 o 
  -4   7   2        0.06       36.85     37.28 o 
  -3   7   2      465.60      524.76     28.53 o 
  -2   7   2    15198.03    16017.43    118.01 o 
  -1   7   2     3706.94     3668.46     66.39 o 
   0   7   2      271.88      282.91     16.33 o 
   1   7   2    14800.53    15872.72     81.63 o 
   2   7   2     4605.73     3914.63     42.90 o 
   3   7   2     3714.84     3519.22     59.89 o 
   4   7   2     5592.27     7142.32     88.82 o 
   5   7   2      572.68      532.36     52.44 o 
   6   7   2     1281.84     1405.33     51.49 o 
   7   7   2     5356.84     5715.76    102.52 o 
   8   7   2      589.42      545.89     42.23 o 
   9   7   2      518.21      609.51     50.19 o 
  10   7   2        0.91       20.94     66.41 o 
  11   7   2      584.67      659.57     60.02 o 
  12   7   2      339.42      389.46     53.71 o 
  13   7   2     2194.82     2397.79    145.31 o 
  14   7   2        0.05       92.18     75.03 o 
  15   7   2      212.69      124.77    105.60 o 
 -16   8   2       32.10        0.05    115.09 o 
 -15   8   2      660.13      553.49    123.84 o 
 -14   8   2      672.67      742.31    117.24 o 
 -13   8   2        1.67        0.03    100.30 o 
 -12   8   2      550.36      789.80     60.16 o 
 -11   8   2      721.38      769.89     60.58 o 
 -10   8   2        9.08        0.03     69.73 o 
  -9   8   2     2772.03     3024.14     89.11 o 
  -8   8   2     1221.74     1401.38     59.71 o 
  -7   8   2      436.45      463.94     36.22 o 
  -6   8   2       33.61        0.03     53.10 o 
  -5   8   2     4158.15     4634.96     80.65 o 
  -4   8   2     4171.25     4661.53     75.67 o 
  -3   8   2    29498.06    30140.56    180.73 o 
  -2   8   2        7.15        0.00     43.53 o 
  -1   8   2     3996.76     4014.02     65.41 o 
   0   8   2     8462.19     9150.35     65.88 o 
   1   8   2     2651.39     3342.31     42.63 o 
   2   8   2       25.90       52.31     31.44 o 
   3   8   2     7165.59     7818.33     94.14 o 
   4   8   2     1250.63     1067.43     42.68 o 
   5   8   2        9.52        0.03     49.60 o 
   6   8   2      658.76      667.23     37.51 o 
   7   8   2      649.98      667.66     41.41 o 
   8   8   2     1574.49     1929.87     65.88 o 
   9   8   2      462.86      498.93     44.91 o 
  10   8   2      511.70      597.93     53.34 o 
  11   8   2      853.11     1088.03     64.93 o 
  12   8   2      236.11      259.66     96.24 o 
  13   8   2       40.74      159.18     94.46 o 
  14   8   2      257.94       43.29    114.69 o 
  15   8   2      267.17      188.26    117.71 o 
 -15   9   2      208.52      198.18    109.57 o 
 -14   9   2       39.96       61.75    104.30 o 
 -13   9   2     1208.02     1265.88    126.38 o 
 -12   9   2      198.32      219.47    105.70 o 
 -11   9   2      407.22      413.01     58.94 o 
 -10   9   2      257.54      285.40     42.37 o 
  -9   9   2       31.51       72.22     52.81 o 
  -8   9   2      244.62      262.26     36.19 o 
  -7   9   2        2.31        0.03     50.40 o 
  -6   9   2       10.46       99.98     49.79 o 
  -5   9   2     3389.36     4095.41     77.31 o 
  -4   9   2      971.49      708.59     39.77 o 
  -3   9   2     5255.20     5731.43     84.49 o 
  -2   9   2    20206.64    22694.73    160.00 o 
  -1   9   2    17720.96    18000.43    140.04 o 
   0   9   2      962.16      984.93     28.92 o 
   1   9   2    21774.59    22491.14    113.34 o 
   2   9   2     8963.01    10240.59     76.81 o 
   3   9   2     1101.46     1252.09     47.54 o 
   4   9   2    10281.42    11651.43    125.03 o 
   5   9   2       14.49       67.16     26.01 o 
   6   9   2      201.80      294.84     34.52 o 
   7   9   2     1554.21     1785.57     65.06 o 
   8   9   2       21.81        0.03     60.53 o 
   9   9   2        1.71       49.82     57.98 o 
  10   9   2     1716.16     1886.18     79.54 o 
  11   9   2      181.63        0.03     95.36 o 
  12   9   2      799.78      774.21    120.37 o 
  13   9   2     1218.01      923.87    138.71 o 
  14   9   2        9.10        0.03    116.97 o 
  15   9   2      442.90      444.56    126.22 o 
 -15  10   2       81.14       60.16    118.11 o 
 -14  10   2      653.37      478.94    128.03 o 
 -13  10   2        0.87        0.03    109.39 o 
 -12  10   2     3060.77     2957.62    164.67 o 
 -11  10   2     1191.12     1242.92     82.32 o 
 -10  10   2      612.43      637.11     54.35 o 
  -9  10   2        1.39        0.03     57.40 o 
  -8  10   2     1604.80     1791.64     65.46 o 
  -7  10   2      783.46      951.57     51.14 o 
  -6  10   2     1038.77      942.16     49.87 o 
  -5  10   2     2756.73     3240.55     74.74 o 
  -4  10   2     1085.40     1154.92     49.50 o 
  -3  10   2     2583.89     2313.48     61.67 o 
  -2  10   2     6356.12     6691.40     92.90 o 
  -1  10   2     2969.97     2859.28     65.17 o 
   0  10   2    19606.94    20415.24    112.09 o 
   1  10   2      886.19      880.50     29.00 o 
   2  10   2     2653.43     2483.18     43.37 o 
   3  10   2     7268.06     7941.88    111.27 o 
   4  10   2      260.76      323.69     33.59 o 
   5  10   2      402.51      482.76     37.41 o 
   6  10   2        6.75        0.03     53.79 o 
   7  10   2      405.33      373.19     39.05 o 
   8  10   2       38.13       19.83     56.79 o 
   9  10   2      180.32      178.27     42.39 o 
  10  10   2        1.64        0.03     81.42 o 
  11  10   2     1467.75     1583.84     87.57 o 
  12  10   2     1199.53     1048.90    136.70 o 
  13  10   2       89.36       14.87    102.68 o 
  14  10   2      961.47     1199.38    134.63 o 
  15  10   2      150.91       81.23    115.67 o 
 -15  11   2       79.24        0.05    111.43 o 
 -14  11   2      257.45        2.73    117.58 o 
 -13  11   2      451.69      383.87    112.41 o 
 -12  11   2      309.56      296.38    110.98 o 
 -11  11   2       38.41        0.03     88.44 o 
 -10  11   2      986.70      840.94     67.84 o 
  -9  11   2      397.21      346.70     43.40 o 
  -8  11   2      421.90      431.01     45.34 o 
  -7  11   2       35.10       35.84     63.74 o 
  -6  11   2      285.42      228.48     40.51 o 
  -5  11   2     1927.78     2186.86     69.41 o 
  -4  11   2    11626.82    11989.59    138.50 o 
  -3  11   2      229.55      267.96     32.34 o 
  -2  11   2     2784.91     2714.95     67.55 o 
  -1  11   2      648.70      610.92     38.47 o 
   0  11   2     4261.44     4874.07     59.31 o 
   1  11   2     1676.88     1788.80     41.17 o 
   2  11   2     1970.38     2517.17     46.77 o 
   3  11   2      989.75     1172.74     50.88 o 
   4  11   2     9168.13     9259.53    127.07 o 
   5  11   2      227.32      198.87     31.95 o 
   6  11   2     1490.64     1412.30     61.56 o 
   7  11   2      624.03      620.04     53.24 o 
   8  11   2      786.58      846.69     56.36 o 
   9  11   2      502.58      520.65     51.59 o 
  10  11   2     1927.59     2005.78     89.96 o 
  11  11   2       42.50      194.52     87.12 o 
  12  11   2     1016.36     1055.02    122.80 o 
  13  11   2      155.47        0.05    110.64 o 
  14  11   2       91.83      132.59    102.12 o 
 -14  12   2      404.25      492.30     63.74 o 
 -13  12   2      146.73      183.97     61.75 o 
 -12  12   2     1419.95     1504.49    133.44 o 
 -11  12   2       54.08       25.00     88.34 o 
 -10  12   2      137.38      189.11     48.73 o 
  -9  12   2       14.52      115.51     40.59 o 
  -8  12   2     1706.13     1856.51     77.47 o 
  -7  12   2      211.72      293.83     43.85 o 
  -6  12   2     7423.67     8359.89    129.14 o 
  -5  12   2      333.89      416.16     50.77 o 
  -4  12   2      439.84      449.01     46.08 o 
  -3  12   2      204.56      267.64     35.23 o 
  -2  12   2      607.88      522.29     39.37 o 
  -1  12   2     1192.24     1536.59     55.30 o 
   0  12   2     6655.14     6941.33     74.79 o 
   1  12   2     1298.19     1175.28     37.70 o 
   2  12   2     2826.54     2700.32     49.31 o 
   3  12   2      559.66      582.74     43.19 o 
   4  12   2       45.01        0.03     65.19 o 
   5  12   2       22.59        0.03     64.58 o 
   6  12   2     4280.62     4551.63    101.67 o 
   7  12   2       10.22       34.09     67.71 o 
   8  12   2      739.66      876.92     57.37 o 
   9  12   2      121.93      160.05     45.42 o 
  10  12   2      176.86      191.26     59.15 o 
  11  12   2        8.80        0.03     94.52 o 
  12  12   2      891.95      767.82    117.45 o 
  13  12   2      119.03        0.05    110.71 o 
  14  12   2      483.79      367.27    127.95 o 
 -14  13   2       80.71       17.47     95.81 o 
 -13  13   2        0.13        0.05     95.81 o 
 -12  13   2      120.46        0.05     98.23 o 
 -11  13   2      129.15      111.43     90.49 o 
 -10  13   2     2217.75     2364.17    130.78 o 
  -9  13   2      305.76      319.15     53.98 o 
  -8  13   2     2209.73     2431.64     87.60 o 
  -7  13   2        0.60        0.03     79.30 o 
  -6  13   2       79.92       95.95     78.42 o 
  -5  13   2      196.24        0.03     73.07 o 
  -4  13   2     4763.26     5092.16    102.36 o 
  -3  13   2      893.35     1101.90     52.18 o 
  -2  13   2     2988.81     3033.60     75.64 o 
  -1  13   2       23.22        0.03     55.60 o 
   0  13   2       76.34        0.03     39.24 o 
   1  13   2      442.65      460.20     29.59 o 
   2  13   2     1570.10     1800.44     62.09 o 
   3  13   2      615.60      680.25     48.81 o 
   4  13   2     4775.88     4572.84     96.61 o 
   5  13   2       18.57       55.83     64.90 o 
   6  13   2     1815.70     1978.18     76.01 o 
   7  13   2       99.99       34.36     83.20 o 
   8  13   2     1649.12     1758.37     79.99 o 
   9  13   2       54.62       22.80     84.47 o 
  10  13   2     2314.45     2607.23    144.65 o 
  11  13   2        8.35        0.05     87.99 o 
  12  13   2      501.33      382.12    111.62 o 
  13  13   2       84.01       41.04     93.00 o 
 -13  14   2        1.03       67.50     81.23 o 
 -12  14   2      279.80      280.23     94.46 o 
 -11  14   2      119.78       94.12     95.23 o 
 -10  14   2       57.53        2.33     93.83 o 
  -9  14   2      943.89      921.67     69.22 o 
  -8  14   2     2786.62     2770.84     99.87 o 
  -7  14   2      275.28      235.56     52.36 o 
  -6  14   2     5507.30     5861.73    120.92 o 
  -5  14   2      221.72      104.03     82.74 o 
  -4  14   2      801.38      788.52     59.92 o 
  -3  14   2      379.15      328.11     40.96 o 
  -2  14   2      466.43      528.12     46.58 o 
  -1  14   2      114.99      120.84     36.85 o 
   0  14   2      121.85      112.41     26.19 o 
   1  14   2       37.19        9.92     42.90 o 
   2  14   2     2035.43     1988.49     70.87 o 
   3  14   2      517.56      519.82     44.01 o 
   4  14   2        4.25        0.03     69.54 o 
   5  14   2     1394.38     1590.78     72.17 o 
   6  14   2     4943.46     5327.09    123.41 o 
   7  14   2      313.71      176.36     88.50 o 
   8  14   2     3500.53     3430.20    107.77 o 
   9  14   2      288.14      308.60    103.56 o 
  10  14   2        0.42       36.98     89.03 o 
  11  14   2      231.91      262.10     93.40 o 
  12  14   2       49.21      124.53     82.82 o 
  13  14   2       16.75        0.05    102.95 o 
 -13  15   2      126.55       49.68    109.23 o 
 -12  15   2        2.98       82.66     79.85 o 
 -11  15   2       13.00        0.05    100.11 o 
 -10  15   2      891.78      820.76    123.47 o 
  -9  15   2      132.88      129.56     98.86 o 
  -8  15   2     1419.33     1431.36     78.21 o 
  -7  15   2      895.22     1021.22     74.18 o 
  -6  15   2      132.83       69.70     83.99 o 
  -5  15   2     2542.18     2955.97     95.68 o 
  -4  15   2     2016.80     2310.93     78.66 o 
  -3  15   2      321.72      363.61     48.57 o 
  -2  15   2      755.11      703.53     49.50 o 
  -1  15   2        0.92        0.03     62.91 o 
   0  15   2        0.76        0.03     49.10 o 
   1  15   2      573.56      682.58     43.85 o 
   2  15   2      943.80     1102.59     62.89 o 
   3  15   2       21.36       52.12     70.10 o 
   4  15   2     2845.75     3325.18     92.79 o 
   5  15   2      887.10      887.02     61.35 o 
   6  15   2     1226.06     1272.00     80.86 o 
   7  15   2     2464.32     2913.26    102.60 o 
   8  15   2      915.18     1107.23    112.28 o 
   9  15   2      371.75      362.79     61.53 o 
  10  15   2     1021.31     1069.77    121.29 o 
  11  15   2       60.34       31.02     88.82 o 
  12  15   2       53.86      115.83     84.63 o 
 -12  16   2      171.41      192.48    101.04 o 
 -11  16   2      306.66      241.13    105.92 o 
 -10  16   2      283.94      284.53    105.76 o 
  -9  16   2     1227.82     1184.99     92.98 o 
  -8  16   2      446.82      328.03     64.37 o 
  -7  16   2      283.55      263.32     50.19 o 
  -6  16   2     1010.37     1026.13     68.03 o 
  -5  16   2       48.52        0.03     86.83 o 
  -4  16   2      182.10      290.10     51.43 o 
  -3  16   2     2816.72     3146.73     96.95 o 
  -2  16   2     1690.38     1564.06     71.00 o 
  -1  16   2        4.13        0.03     82.03 o 
   0  16   2      916.99     1022.10     44.89 o 
   1  16   2       58.89        0.03     54.56 o 
   2  16   2     2963.94     2962.71    131.47 o 
   3  16   2     2142.01     2004.90     78.90 o 
   4  16   2      303.88      331.61     53.63 o 
   5  16   2     1148.09     1194.35     69.73 o 
   6  16   2       15.43        0.03     86.67 o 
   7  16   2       66.74        0.03     90.17 o 
   8  16   2      717.34      984.61    119.38 o 
   9  16   2      715.55      862.31    124.82 o 
  10  16   2      190.47        0.03    111.01 o 
  11  16   2      195.47        0.05    114.13 o 
  12  16   2      144.26      192.48    104.67 o 
 -12  17   2        0.18        0.05    100.83 o 
 -11  17   2       85.60       68.06     96.72 o 
 -10  17   2       40.14      135.13     55.89 o 
  -9  17   2       78.90      141.26     93.16 o 
  -8  17   2      330.48      387.32     54.56 o 
  -7  17   2      707.91      709.92     66.86 o 
  -6  17   2      621.95      719.46     61.35 o 
  -5  17   2     2060.30     2038.71     96.50 o 
  -4  17   2       57.32        0.03     90.57 o 
  -3  17   2      217.69        0.03    104.33 o 
  -2  17   2       18.17       26.46     84.34 o 
  -1  17   2     2765.41     2459.00    105.39 o 
   0  17   2       21.76      125.56     62.83 o 
   1  17   2     2635.88     2744.72     80.62 o 
   2  17   2      743.37      540.98    106.42 o 
   3  17   2        1.20        1.94     78.79 o 
   4  17   2      102.74       76.22     82.40 o 
   5  17   2     1334.90     1341.99     78.05 o 
   6  17   2      333.35      202.00     94.99 o 
   7  17   2      684.83      724.68     96.35 o 
   8  17   2      130.24      173.71     94.38 o 
   9  17   2      979.58      698.89    135.11 o 
  10  17   2      232.67      218.25    105.86 o 
  11  17   2        4.72       56.44     97.33 o 
 -11  18   2      227.09       59.39    114.64 o 
 -10  18   2       56.34        0.05    100.35 o 
  -9  18   2      436.35      346.43     73.39 o 
  -8  18   2        3.32        0.05     87.09 o 
  -7  18   2       10.78        0.05     92.10 o 
  -6  18   2      118.95       61.80     88.21 o 
  -5  18   2      392.91      381.35     65.35 o 
  -4  18   2      279.99       21.24     92.53 o 
  -3  18   2     2170.19     2082.40     90.83 o 
  -2  18   2       14.18        0.03     90.88 o 
  -1  18   2     4347.31     4049.12    121.45 o 
   0  18   2      295.07      191.34     78.24 o 
   1  18   2      157.97      215.68     53.61 o 
   2  18   2      189.82      179.73     57.19 o 
   3  18   2     2056.03     2143.64     91.76 o 
   4  18   2      564.35      647.37     57.50 o 
   5  18   2       99.24      129.22     83.94 o 
   6  18   2        0.12        0.05     81.47 o 
   7  18   2       79.38       33.51     97.56 o 
   8  18   2        0.58        0.05     93.24 o 
   9  18   2      551.81      513.30    122.51 o 
  10  18   2      104.73       11.19    111.48 o 
 -10  19   2        1.13        0.05     94.57 o 
  -9  19   2        0.09       31.31     83.12 o 
  -8  19   2       45.99       19.12     92.45 o 
  -7  19   2      563.30      721.55     68.75 o 
  -6  19   2        5.61        0.05     84.28 o 
  -5  19   2      335.14      321.62     60.69 o 
  -4  19   2       18.75        0.03     90.91 o 
  -3  19   2       22.79        0.03    117.82 o 
  -2  19   2       44.71       97.14     98.60 o 
  -1  19   2     3109.03     3309.49    121.80 o 
   0  19   2       18.35        0.03    106.79 o 
   1  19   2     4435.78     5094.84    133.49 o 
   2  19   2      113.26      122.62     88.87 o 
   3  19   2       18.76       98.81     76.51 o 
   4  19   2       42.46       11.29     84.87 o 
   5  19   2      185.95      256.43     84.36 o 
   6  19   2        9.03        0.05     83.73 o 
   7  19   2      719.21      622.66    121.80 o 
   8  19   2      109.56        0.05     99.02 o 
   9  19   2      188.34      199.21     63.02 o 
  10  19   2        9.84      111.35     95.28 o 
  -9  20   2      201.30      182.93    103.95 o 
  -8  20   2        5.10        0.05     96.24 o 
  -7  20   2       56.29      111.46     94.49 o 
  -6  20   2       49.03      137.12     85.50 o 
  -5  20   2      164.04        0.03    115.57 o 
  -4  20   2       88.85        0.03    110.03 o 
  -3  20   2      834.92      955.92     76.89 o 
  -2  20   2       58.30        0.03    100.16 o 
  -1  20   2     1430.42     1437.78     95.97 o 
   0  20   2      737.90      844.20     76.38 o 
   1  20   2      454.06      297.39     74.29 o 
   2  20   2      480.48      509.46     60.21 o 
   3  20   2      732.50      786.06     68.24 o 
   4  20   2       90.98        0.05     96.66 o 
   5  20   2      547.00      588.54     66.78 o 
   6  20   2       22.84       66.84     88.92 o 
   7  20   2       21.60        0.05     94.41 o 
   8  20   2       37.74      167.80     90.59 o 
   9  20   2       86.64      164.03     98.70 o 
  -8  21   2      228.62       69.94    127.60 o 
  -7  21   2      393.77      387.71     70.84 o 
  -6  21   2       23.80       17.13     96.56 o 
  -5  21   2      440.71      522.93     68.43 o 
  -4  21   2      390.95      366.40     65.64 o 
  -3  21   2      183.09       93.11    102.36 o 
  -2  21   2      381.52      477.99     62.12 o 
  -1  21   2      821.56     1022.12     82.00 o 
   0  21   2       29.64        0.03    119.41 o 
   1  21   2      695.37      758.12     77.15 o 
   2  21   2        0.78       86.19     47.91 o 
   3  21   2        3.92        0.05    100.32 o 
   4  21   2      526.26      583.43     64.80 o 
   5  21   2      414.50      382.41     74.00 o 
   6  21   2      206.35      215.17    108.25 o 
   7  21   2      538.43      604.80     75.64 o 
  -6  22   2      546.25      663.60     90.88 o 
  -5  22   2       40.90        0.05    127.84 o 
  -4  22   2        7.07      106.05     50.64 o 
  -3  22   2      146.20       68.83     96.32 o 
  -2  22   2       86.86        0.05    110.64 o 
  -1  22   2      375.91      498.24     62.36 o 
   0  22   2      519.90      440.98     77.34 o 
   1  22   2      125.97      118.88     94.44 o 
   2  22   2      252.79      277.42     60.98 o 
   3  22   2      332.80      330.21     59.04 o 
   4  22   2       29.44       10.87    107.45 o 
   5  22   2      127.37        0.05    125.27 o 
   6  22   2      555.04      337.26    143.75 o 
  -4  23   2      306.00       18.03    122.09 o 
  -3  23   2        2.30       43.90     91.36 o 
  -2  23   2      369.56      460.68     63.05 o 
  -1  23   2       31.65        0.05     97.99 o 
   0  23   2       24.82        0.05     90.99 o 
   1  23   2       31.07        0.05     96.32 o 
   2  23   2      124.33      113.90    100.19 o 
   3  23   2        5.90        0.05     99.98 o 
   4  23   2      510.43      650.03     78.77 o 
 -17   0   3      766.67      734.57    137.92 o 
 -15   0   3     1151.96     1154.23    134.92 o 
 -13   0   3      637.42      548.56     64.29 o 
 -11   0   3     3040.93     2343.57     79.83 o 
  -9   0   3     1599.39     1230.85     51.75 o 
  -7   0   3      167.84      148.28     24.15 o 
  -5   0   3     4162.35     4133.11     68.77 o 
  -3   0   3    16510.49    14137.61     95.23 o 
  -1   0   3    11486.31     9261.49     58.83 o 
   1   0   3    18757.31    20144.02     63.18 o 
   3   0   3   228379.41   142586.33   1421.34 o 
   5   0   3     1015.18      922.49     50.80 o 
   7   0   3      312.29      494.05     51.88 o 
   9   0   3      127.71       21.21     51.09 o 
  11   0   3     7238.32     7040.28    176.31 o 
  13   0   3      458.15      370.40     97.96 o 
  15   0   3      937.16     1009.90    136.14 o 
 -17   1   3      125.69      157.19    111.11 o 
 -16   1   3      278.66      155.02    115.30 o 
 -15   1   3      750.66      793.11    124.53 o 
 -14   1   3       21.74       29.51     84.63 o 
 -13   1   3     1717.81     1252.94    124.82 o 
 -12   1   3        2.88        5.46     73.89 o 
 -11   1   3      720.05      661.16     53.00 o 
 -10   1   3       23.59        0.03     64.03 o 
  -9   1   3      365.09      243.81     37.06 o 
  -8   1   3       35.38      105.70     25.43 o 
  -7   1   3      157.62       44.38     39.26 o 
  -6   1   3      649.93      534.22     28.98 o 
  -5   1   3    13169.52    12695.74    102.97 o 
  -4   1   3    16198.33    17006.64     76.70 o 
  -3   1   3    10958.59     9602.70     74.10 o 
  -2   1   3     3297.05     3406.12     42.79 o 
  -1   1   3    43816.86    37424.35    483.13 o 
   0   1   3     5859.19     6828.13     37.73 o 
   1   1   3    12973.79    11613.20     50.32 o 
   2   1   3      961.42      858.73     21.16 o 
   3   1   3      284.56      399.75     36.75 o 
   4   1   3     1541.51     1474.77     52.10 o 
   5   1   3     4017.36     4155.91     80.86 o 
   6   1   3      125.30      155.02     43.72 o 
   7   1   3     7737.04     7664.66    116.15 o 
   8   1   3       22.94       51.43     42.00 o 
   9   1   3      688.42      756.07     66.31 o 
  10   1   3      582.61      543.13     75.00 o 
  11   1   3      478.44      302.29     89.61 o 
  12   1   3       22.74      115.51     66.92 o 
  13   1   3      737.40      757.24     96.00 o 
  14   1   3        3.38      110.79     85.21 o 
  15   1   3     1693.97     1664.14    160.85 o 
  16   1   3       46.45       28.13    114.74 o 
 -16   2   3      104.42        0.05    110.40 o 
 -15   2   3      924.68      639.45    137.17 o 
 -14   2   3       15.95        0.03     88.15 o 
 -13   2   3      163.06      145.39     83.78 o 
 -12   2   3     1774.85     1638.35     76.04 o 
 -11   2   3     2291.46     2125.21     79.99 o 
 -10   2   3     3096.14     2981.77     80.70 o 
  -9   2   3     7747.09     7919.63    117.77 o 
  -8   2   3      240.04      342.93     31.63 o 
  -7   2   3      154.14      165.09     23.54 o 
  -6   2   3     2402.54     2063.71     49.31 o 
  -5   2   3     1400.49     1204.31     37.30 o 
  -4   2   3      907.47     1316.51     33.56 o 
  -3   2   3    25675.76    22697.35    116.02 o 
  -2   2   3    54972.19    46821.32    601.67 o 
  -1   2   3     8530.44     8511.25     60.50 o 
   0   2   3    13044.78    13505.90     54.14 o 
   1   2   3    11662.47    12145.91     53.87 o 
   2   2   3     9539.61    10007.76     61.99 o 
   3   2   3    30447.71    28691.72    176.31 o 
   4   2   3     3745.80     4573.03     75.85 o 
   5   2   3    25422.41    25993.69    179.17 o 
   6   2   3       77.80      183.94     24.82 o 
   7   2   3      738.77      964.59     55.86 o 
   8   2   3      573.66      586.10     56.63 o 
   9   2   3      168.43        8.59     61.88 o 
  10   2   3      653.78      608.35     78.24 o 
  11   2   3     3211.72     3330.30    122.70 o 
  12   2   3      475.20      529.79     82.82 o 
  13   2   3      362.24      364.46     91.23 o 
  14   2   3      416.66      400.20    102.66 o 
  15   2   3      478.41      347.26    117.42 o 
  16   2   3       91.36      243.14     92.74 o 
 -16   3   3      319.64      261.36    113.92 o 
 -15   3   3       19.00        0.05     96.40 o 
 -14   3   3      127.78       34.49     93.80 o 
 -13   3   3      671.98      703.50     59.02 o 
 -12   3   3        0.41       64.69     68.80 o 
 -11   3   3       85.25        0.03     78.42 o 
 -10   3   3     3002.50     3114.73     85.69 o 
  -9   3   3      391.21      385.46     42.90 o 
  -8   3   3     1611.87     1493.85     61.08 o 
  -7   3   3     7862.98     8161.10    102.81 o 
  -6   3   3     1870.10     1904.34     48.12 o 
  -5   3   3     1593.76     1338.52     39.79 o 
  -4   3   3     2271.94     2108.46     42.58 o 
  -3   3   3     5849.19     6473.50     66.12 o 
  -2   3   3     2769.22     3316.56     44.20 o 
  -1   3   3    11668.29    11230.71     80.86 o 
   0   3   3    10179.93    10625.78     42.39 o 
   1   3   3    20450.87    21404.67     73.33 o 
   2   3   3    18782.57    19160.28     90.11 o 
   3   3   3     1784.11     2303.59     57.03 o 
   4   3   3     3489.45     3281.60     72.17 o 
   5   3   3    15310.14    15872.67    147.86 o 
   6   3   3     2833.61     3715.28     83.30 o 
   7   3   3     3103.37     3585.58     90.86 o 
   8   3   3     4856.76     4581.46    107.88 o 
   9   3   3     3122.36     3085.75    109.39 o 
  10   3   3     1819.57     1849.09    100.88 o 
  11   3   3        1.13        0.03     66.31 o 
  12   3   3      100.74       43.80     79.11 o 
  13   3   3      440.24      319.90     89.11 o 
  14   3   3       37.41       26.27     82.03 o 
  15   3   3      113.52        0.05    102.47 o 
  16   3   3      200.85      145.15    115.30 o 
 -16   4   3        2.95        0.05    101.22 o 
 -15   4   3      598.53      485.99    107.35 o 
 -14   4   3      262.02      300.09     87.62 o 
 -13   4   3        1.01        0.03     78.26 o 
 -12   4   3     1013.61     1083.26     66.36 o 
 -11   4   3      257.77       28.95     82.11 o 
 -10   4   3     2441.88     2761.61     81.29 o 
  -9   4   3     3431.56     3160.36     82.48 o 
  -8   4   3     6160.65     6603.01    103.95 o 
  -7   4   3     2680.62     3098.42     71.08 o 
  -6   4   3    12203.22    12495.29    118.46 o 
  -5   4   3      159.48       55.78     36.56 o 
  -4   4   3     7383.80     8610.09     84.12 o 
  -3   4   3     6801.11     6618.73     69.57 o 
  -2   4   3       40.43        3.90     29.06 o 
  -1   4   3     3316.71     3879.68     55.76 o 
   0   4   3    12895.25    14278.92     64.98 o 
   1   4   3     6321.25     6945.47     47.67 o 
   2   4   3    36023.29    34125.63     85.49 o 
   3   4   3     3142.17     3061.97     64.24 o 
   4   4   3      854.08     1127.30     49.74 o 
   5   4   3     3104.70     3710.96     83.12 o 
   6   4   3    12272.78    12661.12    145.10 o 
   7   4   3     3242.59     3157.68     92.93 o 
   8   4   3     6615.82     7740.12    139.53 o 
   9   4   3      963.78      889.59     87.57 o 
  10   4   3      251.89      264.25     71.40 o 
  11   4   3      591.19      667.50     75.72 o 
  12   4   3      403.42      583.00     77.81 o 
  13   4   3        1.50        0.05     77.28 o 
  14   4   3      186.51      168.96     80.78 o 
  15   4   3       22.78        0.05     90.01 o 
  16   4   3       93.57      175.32     60.71 o 
 -16   5   3       64.27      118.11     89.00 o 
 -15   5   3       13.93        0.05    100.53 o 
 -14   5   3       59.44        0.03     95.42 o 
 -13   5   3       13.55        0.03     79.78 o 
 -12   5   3      228.93      254.09     46.93 o 
 -11   5   3        7.68      104.30     56.36 o 
 -10   5   3     5934.24     5858.97    115.65 o 
  -9   5   3      664.17      692.71     49.42 o 
  -8   5   3    12433.71    12349.50    143.56 o 
  -7   5   3      188.44      117.95     60.05 o 
  -6   5   3     3094.31     3162.34     64.48 o 
  -5   5   3     3829.23     3734.13     64.72 o 
  -4   5   3     2539.08     1961.87     44.14 o 
  -3   5   3     1546.44     1914.05     40.96 o 
  -2   5   3    23815.93    24549.17    131.50 o 
   0   5   3        6.14        0.00     20.41 o 
   1   5   3    11131.00    11482.81     62.49 o 
   2   5   3     4571.62     4817.50     50.90 o 
   3   5   3      899.85      786.59     45.07 o 
   4   5   3     7083.29     7234.08     96.74 o 
   5   5   3      822.37      718.43     56.36 o 
   6   5   3      689.71      826.57     59.92 o 
   7   5   3     1885.62     2220.08     81.39 o 
   8   5   3     2288.39     2576.43     96.72 o 
   9   5   3       21.02        0.03     75.43 o 
  10   5   3     4412.54     4763.78    146.00 o 
  11   5   3        0.17       14.93     63.18 o 
  12   5   3      468.94      521.41     86.69 o 
  13   5   3      218.29      179.04     87.25 o 
  14   5   3       30.46        0.05     79.14 o 
  15   5   3        9.38       58.75     75.64 o 
  16   5   3      200.25      171.45    109.07 o 
 -16   6   3      143.74        0.05    100.40 o 
 -15   6   3       56.62       99.61     85.29 o 
 -14   6   3     1190.15     1028.78    129.83 o 
 -13   6   3      171.45      195.82     52.89 o 
 -12   6   3      736.85      792.05     65.86 o 
 -11   6   3       28.14        0.03     69.44 o 
 -10   6   3      248.12       61.51     81.82 o 
  -9   6   3       35.30       65.88     68.75 o 
  -8   6   3     2512.31     2573.77     73.92 o 
  -7   6   3      147.26       53.50     55.44 o 
  -6   6   3    23011.32    22779.09    172.04 o 
  -5   6   3      463.82      509.75     32.66 o 
  -4   6   3    15029.95    16631.31    128.19 o 
  -3   6   3      992.38     1166.16     37.49 o 
  -2   6   3     3578.19     3380.70     54.27 o 
  -1   6   3     1753.09     2626.75     56.23 o 
   0   6   3        8.49       28.90     21.61 o 
   1   6   3     2841.69     3266.93     40.75 o 
   2   6   3    25616.27    25846.20    120.07 o 
   3   6   3     1122.38     1821.99     61.22 o 
   4   6   3       19.63        0.03     40.96 o 
   5   6   3     1297.23     1758.92     69.41 o 
   6   6   3     9468.74     9869.07    120.60 o 
   7   6   3      124.56      203.32     57.56 o 
   8   6   3    12928.59    14804.50    164.24 o 
   9   6   3      684.35      663.20     88.21 o 
  10   6   3      584.76      603.76     84.23 o 
  11   6   3        0.87        0.03     70.95 o 
  12   6   3      986.72      869.94    117.55 o 
  13   6   3       14.38       52.41     84.49 o 
  14   6   3      272.74      278.83     93.24 o 
  15   6   3        4.54        2.70     90.33 o 
 -16   7   3      313.67      229.38    116.47 o 
 -15   7   3       17.16      117.55     87.17 o 
 -14   7   3      287.81      269.89    108.94 o 
 -13   7   3      524.03      508.79    102.81 o 
 -12   7   3       62.04       68.19     79.32 o 
 -11   7   3      525.89      473.98     51.43 o 
 -10   7   3     2253.05     2472.79     82.40 o 
  -9   7   3      319.34      264.88     40.35 o 
  -8   7   3     3509.67     3240.93     80.57 o 
  -7   7   3     1468.99     1597.65     57.27 o 
  -6   7   3     2507.21     2399.91     62.78 o 
  -5   7   3        9.52       10.23     43.11 o 
  -4   7   3     8443.40     8163.17     96.35 o 
  -3   7   3     5475.96     7226.84     88.90 o 
  -2   7   3    13508.16    13808.06    113.10 o 
  -1   7   3      683.60      782.72     45.18 o 
   0   7   3     2541.45     3050.17     38.04 o 
   1   7   3     1821.22     1958.03     32.08 o 
   2   7   3    14841.75    15783.06     95.44 o 
   3   7   3       13.42       20.44     39.77 o 
   4   7   3     5486.68     5687.36     97.30 o 
   5   7   3     1169.09     1468.67     65.09 o 
   6   7   3     1960.82     2127.92     78.40 o 
   7   7   3      225.76      215.33     39.72 o 
   8   7   3     2625.14     2731.04    109.47 o 
   9   7   3     2642.68     2678.05    115.46 o 
  10   7   3     1047.29     1128.54     91.89 o 
  11   7   3       19.48        0.03     76.57 o 
  12   7   3     1164.60     1322.64    110.03 o 
  13   7   3       25.84        0.03     98.84 o 
  14   7   3       19.63        0.05     99.61 o 
  15   7   3        3.48        0.05     97.88 o 
 -16   8   3       13.24      103.61     98.84 o 
 -15   8   3      179.51       73.70    115.70 o 
 -14   8   3      522.17      153.24    132.69 o 
 -13   8   3       18.78      122.46     98.65 o 
 -12   8   3     2743.68     2606.52     99.29 o 
 -11   8   3      341.09      223.87     49.50 o 
 -10   8   3      233.66      288.82     41.97 o 
  -9   8   3        9.24        0.03     61.85 o 
  -8   8   3      713.36      771.85     47.59 o 
  -7   8   3       15.41        9.25     50.29 o 
  -6   8   3     1213.49     1110.70     47.54 o 
  -5   8   3       63.17       26.41     48.15 o 
  -4   8   3     3148.25     2758.43     61.08 o 
  -3   8   3    16837.21    19225.56    144.94 o 
  -2   8   3     4509.66     4302.53     83.67 o 
  -1   8   3     8984.65     9485.76    117.45 o 
   0   8   3    16139.91    18304.15     99.71 o 
   1   8   3     7414.04     8298.57     66.17 o 
   2   8   3    24473.31    26176.91    127.89 o 
   3   8   3     6205.57     6671.94    107.98 o 
   4   8   3     2770.35     2956.29     86.54 o 
   5   8   3       39.74       38.26     44.51 o 
   6   8   3      856.30      810.69     66.60 o 
   7   8   3       83.30      102.26     52.28 o 
   8   8   3     6325.94     6825.26    118.93 o 
   9   8   3      174.15      155.20     42.23 o 
  10   8   3        9.20       25.90     65.99 o 
  11   8   3     1170.05     1212.88    124.29 o 
  12   8   3     1307.89     1534.05    134.95 o 
  13   8   3      123.27      114.61     94.83 o 
  14   8   3     1275.78     1307.98    143.43 o 
  15   8   3       86.99       67.61    103.24 o 
 -15   9   3      104.66        0.05    127.21 o 
 -14   9   3      256.12      288.66    114.43 o 
 -13   9   3     1049.57     1204.85    126.78 o 
 -12   9   3       54.04      114.53    100.00 o 
 -11   9   3     1905.75     2012.70     86.56 o 
 -10   9   3      991.28      980.53     60.53 o 
  -9   9   3      173.60      100.93     68.43 o 
  -8   9   3      628.66      663.36     45.34 o 
  -7   9   3      260.18      351.60     36.51 o 
  -6   9   3       13.58        0.03     51.94 o 
  -5   9   3     4293.05     4830.01     88.23 o 
  -4   9   3     9524.78    10972.35    123.20 o 
  -3   9   3      602.34      795.92     40.03 o 
  -2   9   3     2776.31     3522.03     83.25 o 
  -1   9   3     3542.08     3696.25     88.31 o 
   0   9   3     8897.23    12562.55     89.85 o 
   1   9   3     2308.16     2804.67     42.90 o 
   2   9   3     3038.82     3362.80     51.96 o 
   3   9   3      886.41      792.24     62.14 o 
   4   9   3     1835.51     1845.51     73.70 o 
   5   9   3      101.70       94.38     52.04 o 
   6   9   3      445.01      453.38     37.54 o 
   7   9   3      635.23      706.63     50.32 o 
   8   9   3      403.33      448.53     72.99 o 
   9   9   3      148.59      112.68     73.49 o 
  10   9   3      781.54      855.57    103.40 o 
  11   9   3      200.91      174.40     61.16 o 
  12   9   3     1186.86     1214.39    126.07 o 
  13   9   3      580.04      598.30    110.05 o 
  14   9   3        7.87       37.20    110.40 o 
  15   9   3      337.17       25.90    137.76 o 
 -15  10   3      488.09      372.63    139.83 o 
 -14  10   3      626.41      604.27    122.83 o 
 -13  10   3      465.74      416.56    119.76 o 
 -12  10   3      855.82      945.03     77.07 o 
 -11  10   3      877.03      931.88     70.71 o 
 -10  10   3        0.14       56.39     64.27 o 
  -9  10   3      120.57      208.23     37.57 o 
  -8  10   3       95.91       46.53     60.85 o 
  -7  10   3        0.87        0.03     54.19 o 
  -6  10   3     2727.76     2986.83     75.16 o 
  -5  10   3     1764.23     1822.63     59.12 o 
  -4  10   3      430.57      466.64     38.23 o 
  -3  10   3     1748.64     1829.74     56.97 o 
  -2  10   3       31.50        9.76     45.79 o 
  -1  10   3     7948.29     8447.44    130.41 o 
   0  10   3     4575.72     6093.77     69.49 o 
   1  10   3      517.13      537.98     25.48 o 
   2  10   3     1041.14     1260.44     41.15 o 
   3  10   3    15028.49    15698.41    173.47 o 
   4  10   3       41.31       65.78     27.10 o 
   5  10   3     1992.71     2267.19     84.31 o 
   6  10   3     1978.59     2123.44     68.08 o 
   7  10   3      327.25      479.02     43.64 o 
   8  10   3      197.39      194.81     72.33 o 
   9  10   3      802.29      618.02     55.01 o 
  10  10   3      419.52      389.15     55.70 o 
  11  10   3     3547.55     3915.95    165.86 o 
  12  10   3      479.92      328.54    114.67 o 
  13  10   3      129.33      138.82     99.55 o 
  14  10   3      649.34      505.06    135.56 o 
 -15  11   3       84.77       94.25    110.71 o 
 -14  11   3        1.99        0.05     99.00 o 
 -13  11   3     1213.32     1126.37    139.22 o 
 -12  11   3      315.23      146.27    118.51 o 
 -11  11   3     1828.52     1832.65     90.91 o 
 -10  11   3       69.49       74.55     72.30 o 
  -9  11   3      124.80      183.65     72.06 o 
  -8  11   3      150.68      159.63     44.38 o 
  -7  11   3      815.33      757.88     46.79 o 
  -6  11   3      119.47      150.54     34.68 o 
  -5  11   3     5188.50     5559.71    101.46 o 
  -4  11   3        1.70       75.43     30.97 o 
  -3  11   3      376.85      412.85     35.58 o 
  -2  11   3     5887.46     6364.59    115.54 o 
  -1  11   3     6094.35     6266.89    124.85 o 
   0  11   3      292.21      325.20     25.11 o 
   1  11   3     7225.81     7831.16     75.45 o 
   2  11   3     1156.68      993.52     38.50 o 
   3  11   3      675.26      731.84     68.77 o 
   4  11   3      291.21      342.51     35.95 o 
   5  11   3       44.47        0.03     60.61 o 
   6  11   3      120.19       85.61     60.92 o 
   7  11   3     2075.09     2281.42     74.76 o 
   8  11   3       95.41        0.03     71.58 o 
   9  11   3       33.02        1.94     72.99 o 
  10  11   3      189.50      153.77     90.65 o 
  11  11   3      146.39      269.76    100.72 o 
  12  11   3      536.42      424.17    114.24 o 
  13  11   3      682.88      439.92    131.95 o 
  14  11   3        4.17        0.05    104.59 o 
 -14  12   3       84.48        0.05    103.72 o 
 -13  12   3       32.61        2.62    100.45 o 
 -12  12   3       19.31        0.03     98.41 o 
 -11  12   3      873.85      928.19     72.83 o 
 -10  12   3      256.35       82.11     85.13 o 
  -9  12   3     2127.27     2128.71     84.18 o 
  -8  12   3      547.93      555.54     55.38 o 
  -7  12   3     1607.70     1957.13     76.33 o 
  -6  12   3       28.94       67.39     62.75 o 
  -5  12   3     1616.42     1550.06     65.33 o 
  -4  12   3      636.30      612.27     44.96 o 
  -3  12   3     4785.14     5313.65     98.63 o 
  -2  12   3      975.85      863.02     44.73 o 
  -1  12   3     2307.82     2561.60     87.23 o 
   0  12   3        6.64        0.03     35.69 o 
   1  12   3        9.26       13.49     36.35 o 
   2  12   3     1374.69     1678.83     48.01 o 
   3  12   3     7192.98     7429.79    117.90 o 
   4  12   3     1443.05     1386.40     60.02 o 
   5  12   3     8296.88     9009.55    136.14 o 
   6  12   3       78.39       13.02     78.32 o 
   7  12   3       31.27        0.03     74.05 o 
   8  12   3       42.27        0.03     72.43 o 
   9  12   3      805.07     1032.75     67.98 o 
  10  12   3      312.14      200.06     99.34 o 
  11  12   3     2314.82     2556.51    155.86 o 
  12  12   3       23.25       74.92     87.60 o 
  13  12   3      109.41       59.18    107.96 o 
  14  12   3       50.14      127.28     94.38 o 
 -14  13   3       21.14        0.05     93.59 o 
 -13  13   3      387.69      285.11    104.62 o 
 -12  13   3       21.23        0.05     87.68 o 
 -11  13   3      757.41      913.56     71.40 o 
 -10  13   3       86.25       26.80     85.95 o 
  -9  13   3      279.07      164.77     89.93 o 
  -8  13   3       95.66      113.13     79.32 o 
  -7  13   3     4940.60     5145.16    118.16 o 
  -6  13   3        5.64        0.03     75.03 o 
  -5  13   3     3805.23     4305.04     97.49 o 
  -4  13   3     1636.68     1746.06     69.75 o 
  -3  13   3      497.11      506.49     45.52 o 
  -2  13   3      185.34      110.10     65.91 o 
  -1  13   3      877.58      942.43     68.11 o 
   0  13   3      357.93      380.95     35.69 o 
   1  13   3     1810.71     2187.25     47.24 o 
   2  13   3      141.62      233.92     60.26 o 
   3  13   3      389.00      487.69     44.12 o 
   4  13   3      359.34      376.68     41.60 o 
   5  13   3     2267.09     2255.76     80.33 o 
   6  13   3      147.14       57.19     78.85 o 
   7  13   3     4567.38     4910.71    113.18 o 
   8  13   3      625.87      669.01     60.13 o 
   9  13   3     1751.34     1779.47     88.18 o 
  10  13   3      108.72        0.03     96.90 o 
  11  13   3        8.36        4.83     90.70 o 
  12  13   3        4.86       93.32     80.57 o 
  13  13   3      341.73      272.70    122.19 o 
 -13  14   3        1.11      132.48     81.07 o 
 -12  14   3       39.67       45.04     82.85 o 
 -11  14   3      234.61      277.37     56.36 o 
 -10  14   3      250.08      135.74    104.91 o 
  -9  14   3     3369.30     3110.88    107.37 o 
  -8  14   3       10.31        0.03     88.07 o 
  -7  14   3      801.94      781.29     67.69 o 
  -6  14   3     1335.35     1369.14     74.82 o 
  -5  14   3      357.89      333.28     49.52 o 
  -4  14   3      522.39      667.05     52.15 o 
  -3  14   3     6192.36     6322.25    114.16 o 
  -2  14   3      748.96      893.91     51.30 o 
  -1  14   3     1349.65     1408.64     84.92 o 
   0  14   3      202.69      211.35     31.89 o 
   1  14   3       95.83      101.59     25.00 o 
   2  14   3     1159.55     1181.73     56.21 o 
   3  14   3     2489.45     2380.84     75.88 o 
   4  14   3       87.08      113.13     69.54 o 
   5  14   3     4820.76     5118.30    119.62 o 
   6  14   3     1134.32     1264.55     75.37 o 
   7  14   3        2.57        0.03     83.30 o 
   8  14   3      148.90       62.49     95.47 o 
   9  14   3     2014.60     2214.08    139.72 o 
  10  14   3      180.57      110.53     94.28 o 
  11  14   3      340.42       62.89    106.55 o 
  12  14   3      107.60      142.77     93.00 o 
  13  14   3      124.64      129.72    105.33 o 
 -13  15   3      213.63       96.61    102.81 o 
 -12  15   3       29.78      138.10     78.13 o 
 -11  15   3      335.85      314.35    104.59 o 
 -10  15   3     1084.24     1111.42    123.94 o 
  -9  15   3        0.09      116.31     88.87 o 
  -8  15   3      726.54      974.61     72.54 o 
  -7  15   3     3332.22     3442.66    106.26 o 
  -6  15   3      134.52        1.91     89.03 o 
  -5  15   3      677.71      602.86     59.63 o 
  -4  15   3       59.61        0.03     74.63 o 
  -3  15   3      302.56      296.06     85.82 o 
  -2  15   3     1593.05     1738.24     75.85 o 
  -1  15   3       40.84        0.03     70.87 o 
   0  15   3        2.51        0.03     52.04 o 
   1  15   3     1276.66     1432.24     46.90 o 
   2  15   3     1779.71     1982.82     78.32 o 
   3  15   3     1079.18     1104.89     77.26 o 
   4  15   3     1206.79     1305.46     71.29 o 
   5  15   3      332.68      423.51     55.52 o 
   6  15   3      412.05      434.27     55.22 o 
   7  15   3     2489.92     2569.16     94.70 o 
   8  15   3      297.11      410.59    103.93 o 
   9  15   3      327.33      304.94    105.44 o 
  10  15   3      206.22      189.54    105.81 o 
  11  15   3       36.01       41.97     83.27 o 
  12  15   3      228.95      148.47    108.25 o 
 -12  16   3       77.61        0.05    103.90 o 
 -11  16   3       10.74      103.26     85.90 o 
 -10  16   3       18.50      133.83     93.24 o 
  -9  16   3      647.74      745.50     74.74 o 
  -8  16   3      234.25      357.60     62.54 o 
  -7  16   3       33.62        0.03     84.26 o 
  -6  16   3     2567.02     2827.89     98.12 o 
  -5  16   3     1254.50     1311.77     71.45 o 
  -4  16   3     2259.50     2588.01     89.48 o 
  -3  16   3     1808.26     2324.14     83.20 o 
  -2  16   3      277.99      194.07     51.94 o 
  -1  16   3       31.77        0.03     76.38 o 
   0  16   3      952.61      995.03     46.32 o 
   1  16   3      216.77       24.07     60.02 o 
   2  16   3     2132.19     2245.18     88.15 o 
   3  16   3      976.10     1140.53     71.58 o 
   4  16   3      191.69       97.33     85.98 o 
   5  16   3      951.37     1122.29     71.34 o 
   6  16   3     2110.85     2352.93     88.47 o 
   7  16   3      199.75       58.51     93.40 o 
   8  16   3     1632.18     1212.32    145.07 o 
   9  16   3     1459.55     1544.52    147.04 o 
  10  16   3      225.22      301.71     91.44 o 
  11  16   3       56.22        0.05     96.03 o 
  12  16   3       66.41      145.82     92.69 o 
 -12  17   3       55.08        0.05    114.19 o 
 -11  17   3      167.76       34.12    104.96 o 
 -10  17   3      538.41      896.88    100.40 o 
  -9  17   3      200.55      123.86    102.55 o 
  -8  17   3      691.49      678.37     74.47 o 
  -7  17   3      276.80      177.05     97.19 o 
  -6  17   3        1.15        0.03     92.85 o 
  -5  17   3      130.94      124.45     84.23 o 
  -4  17   3     1071.13     1128.46     76.25 o 
  -3  17   3      476.97      654.40     60.00 o 
  -2  17   3     1238.19     1487.17     78.45 o 
  -1  17   3     1296.97     1805.61     84.89 o 
   0  17   3      748.56      761.56     50.88 o 
   1  17   3     1310.78     1326.09     61.46 o 
   2  17   3     1133.70      829.86     64.98 o 
   3  17   3      666.80      840.62     64.11 o 
   4  17   3     1598.53     1754.44     85.24 o 
   5  17   3      147.09      164.14     52.63 o 
   6  17   3      185.23      231.56     51.27 o 
   7  17   3      103.77      137.65     86.16 o 
   8  17   3        0.21        0.05     90.43 o 
   9  17   3        5.72      112.33     88.97 o 
  10  17   3      412.52      416.19    104.80 o 
  11  17   3       94.40      133.97     61.32 o 
 -11  18   3        1.15       32.74     94.22 o 
 -10  18   3       42.77        0.05    105.07 o 
  -9  18   3       14.79      127.71     82.29 o 
  -8  18   3      241.29      239.03     92.32 o 
  -7  18   3      123.43        0.03     98.49 o 
  -6  18   3      791.92      814.75     78.40 o 
  -5  18   3       12.73       43.59     82.96 o 
  -4  18   3     1222.52     1218.82     81.58 o 
  -3  18   3       20.44       55.68     45.44 o 
  -2  18   3      537.20      196.91    113.02 o 
  -1  18   3       97.84       42.79    103.26 o 
   0  18   3     6325.45     6439.54    101.62 o 
   1  18   3       81.38       12.33     68.56 o 
   2  18   3     1485.55     1466.57     80.01 o 
   3  18   3       30.34      105.47     83.04 o 
   4  18   3      390.20      229.75    101.57 o 
   5  18   3      160.16      162.33     83.88 o 
   6  18   3      319.04      331.45     90.46 o 
   7  18   3       15.60      210.80     54.01 o 
   8  18   3      859.50      930.71    116.15 o 
   9  18   3      102.81       67.13     99.55 o 
  10  18   3       54.71      119.01     88.31 o 
 -10  19   3      278.99      190.57    103.32 o 
  -9  19   3        5.64        5.73     85.87 o 
  -8  19   3      271.86      280.26     60.50 o 
  -7  19   3       11.99        0.05     81.23 o 
  -6  19   3       33.52        0.03    104.83 o 
  -5  19   3        5.79       34.23     84.10 o 
  -4  19   3       60.30        0.03    106.05 o 
  -3  19   3        4.69        0.03    111.56 o 
  -2  19   3     4209.26     4289.35    130.73 o 
  -1  19   3       47.40        0.03    116.18 o 
   0  19   3      319.30        0.03    180.95 o 
   1  19   3      165.15        0.03    110.03 o 
   2  19   3      706.62      806.18     71.95 o 
   3  19   3       99.07       84.60     93.88 o 
   4  19   3      908.08      975.78     72.96 o 
   5  19   3        0.59        0.05     89.51 o 
   6  19   3      170.85       27.07     95.60 o 
   7  19   3       45.95        0.05     93.24 o 
   8  19   3        1.04        0.05     92.02 o 
   9  19   3        0.21        0.05     91.41 o 
  -9  20   3       31.69      138.50     83.33 o 
  -8  20   3       70.54       26.06    103.08 o 
  -7  20   3       13.80        0.05    100.51 o 
  -6  20   3      580.55      467.62     74.21 o 
  -5  20   3       73.04       18.21     97.83 o 
  -4  20   3      799.79      601.91     78.37 o 
  -3  20   3      372.86      378.75     69.06 o 
  -2  20   3      165.87        0.03    125.56 o 
  -1  20   3      310.92      302.64     65.11 o 
   0  20   3     3846.42     4202.10    124.37 o 
   1  20   3        0.58      112.62     86.88 o 
   2  20   3      352.94      225.72    106.08 o 
   3  20   3      153.92      104.46     93.30 o 
   4  20   3        0.12        0.05     90.33 o 
   5  20   3      148.78      100.48     95.63 o 
   6  20   3      339.92      184.98    114.48 o 
   7  20   3        5.47        0.05    100.43 o 
   8  20   3      291.01      201.20    120.63 o 
  -8  21   3      359.80      314.25     75.06 o 
  -7  21   3      203.01      204.38    118.46 o 
  -6  21   3        4.46        0.05    105.76 o 
  -5  21   3       16.31        0.05    106.08 o 
  -4  21   3       79.88       77.63     96.11 o 
  -3  21   3       80.27        0.05    102.97 o 
  -2  21   3     1084.40      944.95     85.05 o 
  -1  21   3      785.86      625.13     78.16 o 
   0  21   3       27.16        0.03    105.41 o 
   1  21   3      160.64       66.20    100.43 o 
   2  21   3      416.56      466.08     69.73 o 
   3  21   3      459.93      429.10     60.16 o 
   4  21   3      466.49      441.59     69.65 o 
   5  21   3        0.33      122.54     87.01 o 
   6  21   3      226.47      162.73    116.02 o 
   7  21   3      181.49       63.05    122.33 o 
  -6  22   3      393.21      380.26     72.33 o 
  -5  22   3      169.41      169.94    117.87 o 
  -4  22   3       56.59        0.05    111.70 o 
  -3  22   3      339.74      398.00     72.62 o 
  -2  22   3       65.46      113.82    100.00 o 
  -1  22   3      346.91      409.77     68.69 o 
   0  22   3      457.33      400.20    106.63 o 
   1  22   3        1.00        0.05     90.14 o 
   2  22   3       36.76        0.05     99.82 o 
   3  22   3      201.66      212.28    100.51 o 
   4  22   3      118.81       85.16    104.33 o 
   5  22   3      688.13      773.39    127.63 o 
   6  22   3      441.87      317.91    137.07 o 
  -4  23   3      133.40        0.05    109.02 o 
  -3  23   3       12.49        0.05    103.77 o 
  -2  23   3       48.59      127.07     56.68 o 
  -1  23   3       97.77      173.07     95.81 o 
   0  23   3       11.58      110.58     83.35 o 
   1  23   3      186.83      219.10     60.29 o 
   2  23   3       25.41        0.05    103.72 o 
   3  23   3       56.58        0.05    113.50 o 
 -16   0   4       12.06      147.33    105.41 o 
 -14   0   4      295.52      152.68     96.08 o 
 -12   0   4     2512.87     2700.29     96.53 o 
 -10   0   4        8.87        0.03     63.42 o 
  -8   0   4     1017.51     1171.02     47.35 o 
  -6   0   4     9489.28     9827.37    101.20 o 
  -4   0   4    16684.91    15354.28    118.85 o 
  -2   0   4    13440.39    15137.12     90.75 o 
   0   0   4    48098.49    42262.26    405.00 o 
   2   0   4    18646.88    20668.88     90.41 o 
   4   0   4     5494.93     5591.28     94.62 o 
   6   0   4     3558.57     3633.78     93.48 o 
   8   0   4     2123.17     2306.11     90.38 o 
  10   0   4      672.54      881.74     85.71 o 
  12   0   4      602.98      774.34    100.27 o 
  14   0   4     3322.80     3770.98    194.57 o 
  16   0   4      371.40      189.56    138.21 o 
 -16   1   4     1058.99     1119.93    130.15 o 
 -15   1   4       37.09       77.50     99.71 o 
 -14   1   4      939.08     1013.90     74.39 o 
 -13   1   4       95.11      103.24     78.93 o 
 -12   1   4      444.02      474.89     50.40 o 
 -11   1   4      731.16      864.48     58.09 o 
 -10   1   4     4398.42     4889.69    100.67 o 
  -9   1   4      936.89      954.23     49.66 o 
  -8   1   4     5969.62     6674.09     98.78 o 
  -7   1   4        4.16        9.41     35.39 o 
  -6   1   4      171.98      199.61     23.54 o 
  -5   1   4       98.04      170.45     27.41 o 
  -4   1   4    14101.33    13133.41    100.69 o 
  -3   1   4     8015.83     7908.39     72.09 o 
  -2   1   4    80424.67    62487.38    745.23 o 
  -1   1   4     8737.86     9830.42     70.50 o 
   0   1   4    10343.04    11564.37     53.66 o 
   1   1   4    24452.87    25022.63     83.01 o 
   2   1   4     1156.70     1120.77     31.79 o 
   3   1   4      206.18      169.86     38.20 o 
   4   1   4    15929.34    13595.33    163.55 o 
   5   1   4     2493.56     1910.86     72.30 o 
   6   1   4     7321.07     7672.83    130.33 o 
   7   1   4      515.83      431.83     56.31 o 
   8   1   4      922.14      917.53     66.09 o 
   9   1   4       50.85       31.05     54.72 o 
  10   1   4     5212.77     6465.73    158.73 o 
  11   1   4      569.14      416.19     97.22 o 
  12   1   4     1951.09     2168.43    123.36 o 
  13   1   4      198.39      215.86     90.49 o 
  14   1   4        5.80       96.61    100.16 o 
  15   1   4      109.16      211.14    101.86 o 
  16   1   4      480.02      445.78    131.92 o 
 -16   2   4        4.76        0.05    108.20 o 
 -15   2   4       73.29       62.78     97.11 o 
 -14   2   4      271.25      316.63    100.22 o 
 -13   2   4      694.77      686.03     59.57 o 
 -12   2   4      907.47      937.47     63.26 o 
 -11   2   4      175.41      150.64     75.03 o 
 -10   2   4       12.55        0.03     71.79 o 
  -9   2   4      842.29      926.44     51.62 o 
  -8   2   4     3871.37     4270.34     82.61 o 
  -7   2   4       32.97        0.03     46.32 o 
  -6   2   4     1789.33     1622.81     45.55 o 
  -5   2   4      939.24      836.38     33.88 o 
  -4   2   4     6321.87     5839.17     68.67 o 
  -3   2   4     2178.44     2101.78     40.25 o 
  -2   2   4     9387.33     9738.76     76.75 o 
  -1   2   4      345.13      359.05     31.68 o 
   0   2   4    24977.01    25048.37     82.74 o 
   1   2   4    14754.07    14269.77     64.90 o 
   2   2   4    20309.98    19545.08    101.17 o 
   3   2   4     1484.91     1380.73     55.99 o 
   4   2   4       59.54       55.33     36.56 o 
   5   2   4      536.45      548.09     45.04 o 
   6   2   4     4154.56     4499.14     98.68 o 
   7   2   4     1014.74     1382.74     59.44 o 
   8   2   4     1372.92     1683.31     81.13 o 
   9   2   4     2577.16     2956.03    100.35 o 
  10   2   4      292.64      346.62     70.92 o 
  11   2   4      621.03      639.42     93.64 o 
  12   2   4      115.51       26.35     84.12 o 
  13   2   4        0.49        6.65     77.73 o 
  14   2   4     1347.15     1970.12    130.92 o 
  15   2   4       29.52       63.60     96.05 o 
  16   2   4      196.77      164.59    110.58 o 
 -16   3   4      179.03      182.32    101.70 o 
 -15   3   4        6.00        0.05     94.83 o 
 -14   3   4      505.85      479.37     59.07 o 
 -13   3   4      221.07      202.58     46.05 o 
 -12   3   4      260.84      207.30     79.01 o 
 -11   3   4     4393.69     4606.86    106.26 o 
 -10   3   4     3743.76     3703.03     98.68 o 
  -9   3   4      512.95      436.28     43.19 o 
  -8   3   4     8328.08     8706.38    120.10 o 
  -7   3   4     4878.93     5024.16     84.63 o 
  -6   3   4      745.26      660.95     33.43 o 
  -5   3   4     3135.09     3217.17     57.03 o 
  -4   3   4      805.49     1035.22     34.09 o 
  -3   3   4    14614.29    15306.58    104.59 o 
  -2   3   4     5911.50     7332.15     68.51 o 
  -1   3   4     2086.75     2694.46     48.49 o 
   0   3   4     1840.11     1562.23     25.69 o 
   1   3   4    34217.43    33354.44    102.55 o 
   2   3   4     3197.90     3439.08     52.18 o 
   3   3   4    10627.58     7519.17    131.10 o 
   4   3   4     1732.39     1575.56     62.01 o 
   5   3   4     5603.19     6098.99    115.25 o 
   6   3   4       29.74      150.43     44.86 o 
   7   3   4     5418.89     5969.24    115.57 o 
   8   3   4        2.99        0.03     60.45 o 
   9   3   4      972.00     1256.73     85.13 o 
  10   3   4     2289.03     2603.26    114.77 o 
  11   3   4      571.71      603.71     88.58 o 
  12   3   4      785.72      955.90    107.88 o 
  13   3   4      500.18      518.15     96.90 o 
  14   3   4        6.88        0.05     94.81 o 
  15   3   4      245.54        8.01    117.05 o 
  16   3   4      243.13      389.36    102.50 o 
 -16   4   4      101.34       44.62     98.44 o 
 -15   4   4       98.65        0.05     96.61 o 
 -14   4   4      195.56        0.03     97.64 o 
 -13   4   4       16.33        0.03     76.99 o 
 -12   4   4        1.53        0.03     72.62 o 
 -10   4   4       57.27        0.03     70.87 o 
  -9   4   4     7720.40     7277.56    117.34 o 
  -8   4   4      110.63      126.12     64.56 o 
  -7   4   4     1462.13     1198.64     51.14 o 
  -6   4   4     4833.90     5156.75     82.64 o 
  -5   4   4     1589.94     1989.02     49.79 o 
  -4   4   4     6162.99     6543.86     77.10 o 
  -3   4   4    26571.33    26461.33    146.45 o 
  -2   4   4      194.94      205.18     20.81 o 
  -1   4   4       17.46        3.00     32.08 o 
   0   4   4     3048.80     2915.99     34.86 o 
   1   4   4        6.95        0.00     22.32 o 
   2   4   4     1987.83     1942.81     43.43 o 
   3   4   4    10455.04     8922.11    130.23 o 
   4   4   4      573.91      723.68     48.91 o 
   5   4   4     3910.88     4258.46     91.73 o 
   6   4   4     2810.18     3106.01     83.70 o 
   7   4   4      336.15      256.05     34.92 o 
   8   4   4     2673.47     3045.69     95.39 o 
   9   4   4     6435.63     7312.64    155.12 o 
  10   4   4       58.14       47.85     64.77 o 
  11   4   4      162.78      152.76     73.52 o 
  12   4   4       59.55        0.03     77.57 o 
  13   4   4      253.71      248.63     88.13 o 
  14   4   4      139.65      234.82     84.73 o 
  15   4   4       15.40       99.71     85.13 o 
 -16   5   4       29.53       19.78     89.13 o 
 -15   5   4       14.78       46.66     84.73 o 
 -14   5   4      113.96      166.31     93.24 o 
 -13   5   4     1199.53     1247.37     54.30 o 
 -12   5   4      139.31        0.03     82.16 o 
 -11   5   4      641.90      651.19     52.97 o 
 -10   5   4      771.66      790.67     54.96 o 
  -9   5   4        0.82        0.03     65.27 o 
  -8   5   4     1142.28     1293.50     57.19 o 
  -7   5   4    16838.93    16582.85    155.65 o 
  -6   5   4      247.75      222.52     29.48 o 
  -5   5   4     9586.40     9021.66     99.42 o 
  -4   5   4    10274.75    10796.81    102.60 o 
  -3   5   4      242.38      198.05     22.11 o 
  -2   5   4       74.27       90.38     29.59 o 
   0   5   4      108.06      168.22     14.08 o 
   1   5   4    22129.80    23696.01     97.67 o 
   2   5   4     7082.63     6661.34     68.37 o 
   3   5   4     5683.81     4739.37    114.80 o 
   4   5   4       47.07       58.09     40.11 o 
   5   5   4    10260.30    10786.07    150.75 o 
   6   5   4      282.71      214.59     52.41 o 
   7   5   4    19121.15    21050.02    217.03 o 
   8   5   4      786.15      756.47     77.15 o 
   9   5   4     9663.69    10485.40    191.34 o 
  10   5   4       23.46        8.72     66.33 o 
  11   5   4        6.86        9.62     63.28 o 
  12   5   4      148.11      198.31     76.75 o 
  13   5   4      615.78      821.64     94.01 o 
  14   5   4       22.69       40.06     78.29 o 
  15   5   4      121.79       35.45     95.05 o 
 -16   6   4        9.07        5.73     94.25 o 
 -15   6   4      378.23      274.03    106.50 o 
 -14   6   4      237.42      304.73     97.54 o 
 -13   6   4       13.60        0.03    101.73 o 
 -12   6   4       33.17      100.67     71.45 o 
 -11   6   4     1027.25      964.96     63.26 o 
 -10   6   4       38.88        0.03     71.58 o 
  -9   6   4     3759.09     3619.81     86.67 o 
  -8   6   4       65.19        1.35     66.31 o 
  -7   6   4     4983.61     4614.26     89.48 o 
  -6   6   4        4.90       72.62     48.28 o 
  -5   6   4        1.74       27.78     46.71 o 
  -4   6   4     5341.70     6225.48     83.41 o 
  -3   6   4    20647.35    24385.35    151.97 o 
  -2   6   4     2083.26     2212.49     47.17 o 
  -1   6   4       15.20      133.97     31.05 o 
   0   6   4     1929.92     2118.16     34.57 o 
   1   6   4     1280.31     1411.64     33.72 o 
   2   6   4       81.91      104.46     30.06 o 
   3   6   4     7910.63     7362.93    119.20 o 
   4   6   4       14.07        0.03     45.76 o 
   5   6   4    13237.15    15523.58    171.56 o 
   6   6   4       98.75      173.39     48.07 o 
   7   6   4     1069.18     1302.20     82.90 o 
   8   6   4      941.17     1229.00     86.83 o 
   9   6   4     3663.82     4607.36    138.82 o 
  10   6   4      254.86      241.82     77.55 o 
  11   6   4      629.66      900.46     86.32 o 
  12   6   4      446.95      429.92     88.97 o 
  13   6   4      321.49      287.50     95.89 o 
  14   6   4       20.92        0.05     88.58 o 
  15   6   4       34.15        0.05    100.35 o 
 -16   7   4       21.35       55.38     91.18 o 
 -15   7   4       92.52       16.12    101.01 o 
 -14   7   4      165.47      285.70     59.65 o 
 -13   7   4     3023.43     2982.19    165.62 o 
 -12   7   4       36.38        0.03     86.75 o 
 -11   7   4     2208.62     2111.59     90.54 o 
 -10   7   4      129.62       77.95     65.96 o 
  -9   7   4       95.53       68.00     58.33 o 
  -8   7   4      382.92      380.08     39.72 o 
  -7   7   4     8064.48     7763.40    111.93 o 
  -6   7   4     2330.36     1921.28     56.55 o 
  -5   7   4    13090.66    13469.58    130.25 o 
  -4   7   4     5722.29     6335.27     86.01 o 
  -3   7   4     3693.97     3870.54     66.52 o 
  -2   7   4     5427.29     6067.12     87.44 o 
  -1   7   4     1823.20     1900.15     66.41 o 
   0   7   4     1669.96     2197.83     38.55 o 
   1   7   4    22084.09    23464.35    111.27 o 
   2   7   4     2648.49     2915.41     50.53 o 
   3   7   4    12967.42    11990.10    174.69 o 
   4   7   4     2242.75     2125.03     79.78 o 
   5   7   4      667.26      588.36     64.19 o 
   6   7   4      249.25      313.29     56.97 o 
   7   7   4     7951.89     8508.12    159.36 o 
   8   7   4      228.91      205.12     76.57 o 
   9   7   4     3154.82     3230.75    133.57 o 
  10   7   4      371.98      350.38     80.99 o 
  11   7   4       87.75      121.51     41.28 o 
  12   7   4      193.62       85.37     89.98 o 
  13   7   4     1190.68     1353.31    127.34 o 
  14   7   4        9.17        0.05     89.88 o 
  15   7   4      424.23      343.92    128.32 o 
 -16   8   4       44.87        0.05    120.58 o 
 -15   8   4      311.93      274.22    118.59 o 
 -14   8   4       84.53      212.23     96.69 o 
 -13   8   4      807.25      870.29     86.46 o 
 -12   8   4      733.70      829.57     78.48 o 
 -11   8   4      839.63     1014.57     63.76 o 
 -10   8   4      283.42      258.68     41.36 o 
  -9   8   4      610.89      633.24     45.31 o 
  -8   8   4       48.41      111.67     32.85 o 
  -7   8   4     1731.58     2077.44     66.63 o 
  -6   8   4     2812.98     2786.77     69.83 o 
  -5   8   4     2228.12     2221.59     59.47 o 
  -4   8   4     6452.56     6127.17     89.61 o 
  -3   8   4     8800.82     9146.93    104.33 o 
  -2   8   4     1299.20     1458.33     59.49 o 
  -1   8   4    11106.86    11029.80    129.78 o 
   0   8   4      318.54      371.38     25.03 o 
   1   8   4      146.78      110.93     34.73 o 
   2   8   4       26.15        0.03     33.38 o 
   3   8   4     9224.26     9409.54    139.43 o 
   4   8   4      219.71      246.99     59.15 o 
   5   8   4     1737.54     2030.43     75.24 o 
   6   8   4      514.79      580.48     58.49 o 
   7   8   4       21.48        0.03     61.85 o 
   8   8   4      507.22      548.80     73.84 o 
   9   8   4      840.02      680.59     88.10 o 
  10   8   4      229.48      182.83     82.93 o 
  11   8   4     1856.81     1505.84    137.55 o 
  12   8   4        1.59        0.03     92.02 o 
  13   8   4       94.47      153.96     94.75 o 
  14   8   4      299.87      334.24    108.91 o 
  15   8   4       29.30        0.05    109.95 o 
 -15   9   4      259.39      148.76    118.88 o 
 -14   9   4      584.58      259.18    127.23 o 
 -13   9   4     1502.96     1421.34    154.41 o 
 -12   9   4       21.61       53.26    103.05 o 
 -11   9   4      931.47      995.66     68.40 o 
 -10   9   4      396.10      448.69     57.05 o 
  -9   9   4       85.21        0.03     69.38 o 
  -8   9   4        2.43        0.03     55.12 o 
  -7   9   4      772.22      790.91     47.88 o 
  -6   9   4      177.96       64.64     58.54 o 
  -5   9   4     5222.89     5502.94     96.05 o 
  -4   9   4     6144.34     6928.53    100.16 o 
  -3   9   4      157.33       91.41     51.65 o 
  -2   9   4     3289.49     3223.19     84.79 o 
  -1   9   4     4888.50     5015.62    115.62 o 
   0   9   4     3377.56     3698.82     55.20 o 
   1   9   4    14094.66    14653.99    100.43 o 
   2   9   4     3803.04     4272.43     66.02 o 
   3   9   4      693.72      542.15     60.66 o 
   4   9   4     4066.01     4505.26    112.07 o 
   5   9   4       36.54       58.72     25.56 o 
   6   9   4      311.34      258.65     56.13 o 
   7   9   4     2271.67     2276.73    101.12 o 
   8   9   4       51.95       53.40     41.31 o 
   9   9   4      343.24      250.46     73.44 o 
  10   9   4     1017.57     1045.72     99.42 o 
  11   9   4       98.91      274.59     85.90 o 
  12   9   4      734.62      596.66    119.91 o 
  13   9   4      792.61      810.13    125.72 o 
  14   9   4        0.73        0.05    104.46 o 
 -15  10   4      293.05      246.99     66.92 o 
 -14  10   4      108.23      167.85    100.14 o 
 -13  10   4        1.58        0.03    100.67 o 
 -12  10   4     2563.35     2139.74    102.28 o 
 -11  10   4       47.82       10.29     85.05 o 
 -10  10   4        7.90        0.03     68.93 o 
  -9  10   4      199.75       66.76     74.71 o 
  -8  10   4        6.25        0.03     55.62 o 
  -7  10   4      141.22      171.14     34.09 o 
  -6  10   4     3053.31     3159.88     83.86 o 
  -5  10   4      181.79      167.37     37.25 o 
  -4  10   4     2268.89     2320.77     69.09 o 
  -3  10   4     2741.88     3405.38     71.37 o 
  -2  10   4       25.51        0.03     52.71 o 
  -1  10   4     5165.47     5059.00    112.20 o 
   0  10   4    20620.80    21555.26    129.99 o 
   1  10   4      435.56      528.41     33.99 o 
   2  10   4     4022.58     4039.31     73.17 o 
   3  10   4     3244.90     3153.04    100.98 o 
   4  10   4        8.98       42.63     51.06 o 
   5  10   4      204.47      253.11     57.27 o 
   6  10   4        2.03        0.03     58.64 o 
   7  10   4      166.01      240.12     67.23 o 
   8  10   4      139.39      211.35     69.01 o 
   9  10   4       30.35      128.66     66.55 o 
  10  10   4        0.91        0.03     83.86 o 
  11  10   4     1254.38     1341.28    125.56 o 
  12  10   4      600.29      429.36    110.87 o 
  13  10   4      170.69      291.55     96.66 o 
  14  10   4      639.45      833.30    132.19 o 
 -15  11   4       23.76       29.56    100.32 o 
 -14  11   4      406.00      134.50    122.72 o 
 -13  11   4      229.89      175.80     97.99 o 
 -12  11   4      106.86      145.07     54.27 o 
 -11  11   4        3.48        0.03     89.56 o 
 -10  11   4      743.51      831.45     61.35 o 
  -9  11   4      248.76      241.47     44.04 o 
  -8  11   4      855.52      881.93     52.89 o 
  -7  11   4      459.36      402.75     43.53 o 
  -6  11   4      196.90      239.54     34.97 o 
  -5  11   4      384.53      396.20     39.40 o 
  -4  11   4     9304.29    10354.69    133.86 o 
  -3  11   4     4525.08     5181.83     91.81 o 
  -2  11   4     6243.55     5991.30    124.82 o 
  -1  11   4      323.49      207.70     61.59 o 
   0  11   4     1599.85     1442.31     45.47 o 
   1  11   4      221.65      251.95     31.44 o 
   2  11   4     1749.07     1668.01     61.83 o 
   3  11   4        3.23        7.85     54.72 o 
   4  11   4     7559.19     8025.26    148.10 o 
   5  11   4     1058.56     1176.58     83.43 o 
   6  11   4     3341.94     3687.47    122.96 o 
   7  11   4      164.83      132.61     74.23 o 
   8  11   4      147.94      124.69     71.87 o 
   9  11   4      390.54      347.84     86.48 o 
  10  11   4     2547.22     2791.81    148.89 o 
  11  11   4       67.39      146.11     94.54 o 
  12  11   4      744.78      847.96    113.31 o 
  13  11   4      119.38      164.83     99.90 o 
  14  11   4        3.37      183.33     95.60 o 
 -14  12   4      187.20        0.05    114.24 o 
 -13  12   4       53.02      150.27     84.07 o 
 -12  12   4     1263.95     1438.76    125.64 o 
 -11  12   4       45.58       71.34     90.94 o 
 -10  12   4      422.67      304.62     53.98 o 
  -9  12   4      234.68      245.32     47.03 o 
  -8  12   4      878.79     1034.66     75.19 o 
  -7  12   4       21.96        0.03     67.08 o 
  -6  12   4     3954.22     4579.34    109.50 o 
  -5  12   4      672.70      728.79     49.66 o 
  -4  12   4     1268.01     1393.98     61.06 o 
  -3  12   4        3.30        0.03     62.65 o 
  -2  12   4        1.93        9.39     57.85 o 
  -1  12   4      833.13      974.69     63.81 o 
   0  12   4     3226.90     3522.17     63.55 o 
   1  12   4     1584.46     1588.53     49.42 o 
   2  12   4     5798.00     5861.10     83.59 o 
   3  12   4     2420.29     2351.42    106.23 o 
   4  12   4       28.42        0.03     64.56 o 
   5  12   4       41.41        0.03     74.10 o 
   6  12   4     3039.51     3461.19    130.86 o 
   7  12   4       41.74        0.03     75.11 o 
   8  12   4     1579.65     1783.84     81.10 o 
   9  12   4      345.96      271.99     58.62 o 
  10  12   4      351.68      299.72    110.34 o 
  11  12   4       98.58       30.86     89.45 o 
  12  12   4      179.90      265.41     98.33 o 
  13  12   4      169.72       74.13    105.12 o 
 -14  13   4      133.18       90.70     98.86 o 
 -13  13   4        0.49        0.05     89.37 o 
 -12  13   4       20.76      120.50     84.94 o 
 -11  13   4      411.83      473.27     59.89 o 
 -10  13   4     2475.62     2065.38    149.48 o 
  -9  13   4       54.96        0.03     92.42 o 
  -8  13   4     3334.11     3192.25    103.95 o 
  -7  13   4        0.37        0.03     74.21 o 
  -6  13   4        6.57       59.60     67.31 o 
  -5  13   4      682.01      817.32     58.72 o 
  -4  13   4     2189.98     2283.09     79.46 o 
  -3  13   4     2479.29     3319.85     84.71 o 
  -2  13   4     2513.36     2821.03    108.28 o 
  -1  13   4       13.33        0.03     61.00 o 
   0  13   4      645.57      767.26     39.24 o 
   1  13   4     1145.35     1294.27     48.81 o 
   2  13   4     2698.45     2894.04    114.69 o 
   3  13   4      100.44      127.92     65.59 o 
   4  13   4     7796.93     8362.73    172.65 o 
   5  13   4       81.56       50.45     75.32 o 
   6  13   4     2058.27     2285.29    118.19 o 
   7  13   4      108.19      104.33     74.79 o 
   8  13   4      198.08      164.14     93.32 o 
   9  13   4       74.99        4.29     87.17 o 
  10  13   4     1740.49     1895.27    137.68 o 
  11  13   4       24.53       41.92     82.80 o 
  12  13   4      466.08      500.13    112.54 o 
  13  13   4       26.64       11.37     86.72 o 
 -13  14   4       16.02        0.05     89.64 o 
 -12  14   4      317.18      329.84     59.07 o 
 -11  14   4       98.83        7.53     94.20 o 
 -10  14   4      426.94      354.41    115.78 o 
  -9  14   4      650.48      830.84     78.82 o 
  -8  14   4     2247.67     2136.22     89.03 o 
  -7  14   4      372.56      456.75     60.95 o 
  -6  14   4     4376.60     4596.20    113.07 o 
  -5  14   4      332.29      413.17     49.76 o 
  -4  14   4     1522.71     1626.34     69.86 o 
  -3  14   4       52.08       43.35     72.93 o 
  -2  14   4        0.35        0.03     70.92 o 
  -1  14   4      106.79       15.54     64.95 o 
   0  14   4      157.50      169.57     35.08 o 
   1  14   4     1709.42     1631.19     57.43 o 
   2  14   4      349.74      387.05     74.29 o 
   3  14   4      122.21       76.94     73.70 o 
   4  14   4        0.01        0.03     75.90 o 
   5  14   4      345.84      306.40     92.42 o 
   6  14   4     2514.95     2949.58    133.04 o 
   7  14   4        2.75        0.03     80.84 o 
   8  14   4     2965.55     3457.56    115.62 o 
   9  14   4      289.70      355.42     98.02 o 
  10  14   4      254.75      355.66     93.03 o 
  11  14   4      141.71      151.73     53.85 o 
  12  14   4      111.07       27.49     99.02 o 
 -13  15   4       49.04       67.71     96.42 o 
 -12  15   4        0.53        0.05     86.14 o 
 -11  15   4      268.10      261.75    104.67 o 
 -10  15   4      454.73      396.01    117.69 o 
  -9  15   4        1.08        0.03     98.23 o 
  -8  15   4     2134.98     2371.17    101.78 o 
  -7  15   4      871.58     1125.57     72.09 o 
  -6  15   4      238.85      211.30     50.64 o 
  -5  15   4     1814.31     2159.76     85.66 o 
  -4  15   4     1501.15     1288.73     71.24 o 
  -3  15   4      114.41        0.03     89.69 o 
  -2  15   4     4657.62     4773.51    140.94 o 
  -1  15   4      639.64      803.64     87.46 o 
   0  15   4      171.55      179.75     30.44 o 
   1  15   4     1483.85     1430.76     60.45 o 
   2  15   4        1.65        0.03     73.54 o 
   3  15   4        8.69        0.03     75.03 o 
   4  15   4     3071.57     3141.43    132.22 o 
   5  15   4      547.84      643.32     98.76 o 
   6  15   4     1524.80     1428.82    119.28 o 
   7  15   4     1436.73     1534.82    119.07 o 
   8  15   4      433.81      417.73    103.45 o 
   9  15   4      801.36      920.71    116.39 o 
  10  15   4      442.83      346.83    109.76 o 
  11  15   4       32.35       34.78     93.24 o 
  12  15   4      161.27       88.50    112.81 o 
 -12  16   4      171.98      150.70    100.06 o 
 -11  16   4      338.48      410.57    102.76 o 
 -10  16   4      372.36      306.27    110.95 o 
  -9  16   4     1140.62     1275.39     81.15 o 
  -8  16   4      130.60       42.42     97.03 o 
  -7  16   4      440.44      420.32     43.93 o 
  -6  16   4      562.25      696.61     72.62 o 
  -5  16   4        0.66        0.03     84.65 o 
  -4  16   4       18.78        1.91     76.70 o 
  -3  16   4     1518.83     1654.28    116.02 o 
  -2  16   4      450.27      580.93     88.74 o 
  -1  16   4     1100.27     1133.13    107.16 o 
   0  16   4      197.86       89.64     61.69 o 
   1  16   4      872.78      747.85     83.46 o 
   2  16   4     1749.02     1593.73    108.99 o 
   3  16   4      767.21      907.78     96.80 o 
   4  16   4      286.30      296.83     84.26 o 
   5  16   4      792.58     1012.53     71.69 o 
   6  16   4      153.93      194.25     48.41 o 
   7  16   4      109.28       79.75     94.14 o 
   8  16   4      572.58      543.00    111.59 o 
   9  16   4      142.17        0.05    105.01 o 
  10  16   4      106.63      268.28     84.49 o 
  11  16   4      398.77      466.48    110.93 o 
 -11  17   4       68.61        0.05    107.48 o 
 -10  17   4        3.63        0.05     95.02 o 
  -9  17   4       16.49       46.85     92.02 o 
  -8  17   4      107.80        0.03     99.71 o 
  -7  17   4      975.12     1020.06     75.11 o 
  -6  17   4      446.24      458.69     63.18 o 
  -5  17   4     1825.58     1854.45     82.85 o 
  -4  17   4     1022.13     1226.93     72.25 o 
  -3  17   4      302.19      222.28     96.45 o 
  -2  17   4      479.27      315.49    100.85 o 
  -1  17   4     1542.40     1626.79    124.93 o 
   0  17   4      271.08      144.73     67.26 o 
   1  17   4     4787.09     4413.90    130.23 o 
   2  17   4      390.25      316.00     97.56 o 
   3  17   4      419.57      430.98     93.69 o 
   4  17   4      745.90      666.65    115.62 o 
   5  17   4     1174.95     1186.60     74.18 o 
   6  17   4      233.25       64.66     96.93 o 
   7  17   4     1071.47     1163.83    115.86 o 
   8  17   4      196.45       76.46     97.46 o 
   9  17   4      402.73      348.85    112.68 o 
  10  17   4       88.88        0.05    104.88 o 
  11  17   4        8.32       67.08     94.17 o 
 -11  18   4      238.23        0.05    124.61 o 
 -10  18   4      167.39       82.85     98.89 o 
  -9  18   4      497.67      438.43     66.52 o 
  -8  18   4       11.03       26.25     81.68 o 
  -7  18   4       89.33        0.05     96.64 o 
  -6  18   4        0.08        0.05     84.94 o 
  -5  18   4        0.46        0.03     97.54 o 
  -4  18   4       31.66        0.03     95.15 o 
  -3  18   4     2128.78     2379.28     96.05 o 
  -2  18   4      972.81      959.29    106.74 o 
  -1  18   4     1616.09     1585.37    135.03 o 
   0  18   4       55.51        6.44     70.71 o 
   1  18   4        2.62        0.03     74.00 o 
   2  18   4       10.76       52.47     87.44 o 
   3  18   4     1156.39     1132.78    115.12 o 
   4  18   4      101.43       76.65     89.90 o 
   5  18   4      606.56      630.25     66.76 o 
   6  18   4        2.06        0.05     85.24 o 
   7  18   4      170.09      113.82    101.94 o 
   8  18   4       21.69        0.05     97.88 o 
   9  18   4       92.06      106.63     92.66 o 
  10  18   4       36.85        0.05    100.19 o 
 -10  19   4        2.62       26.96     93.32 o 
  -9  19   4       21.62       77.87     86.32 o 
  -8  19   4       33.80        0.05     98.36 o 
  -7  19   4      327.30      301.55     49.74 o 
  -6  19   4       21.96       97.91     73.68 o 
  -5  19   4      849.12      939.43     83.04 o 
  -4  19   4       94.56      200.78     83.62 o 
  -3  19   4      422.98      137.12    129.83 o 
  -2  19   4       50.62        0.03    107.29 o 
  -1  19   4     4653.08     4639.02    132.00 o 
   0  19   4        7.73        0.03    105.39 o 
   1  19   4     2370.45     2149.08    141.68 o 
   2  19   4        2.14        0.03     89.72 o 
   3  19   4      558.09      538.89     73.81 o 
   4  19   4      271.54        0.03    108.91 o 
   5  19   4      213.25        7.24     96.13 o 
   6  19   4       45.77        0.05     94.67 o 
   7  19   4      206.27      226.89     61.19 o 
   8  19   4        1.54        0.05    104.78 o 
   9  19   4      173.53      206.77     96.19 o 
  -9  20   4      443.23      477.88     72.72 o 
  -8  20   4       12.08      116.76     88.02 o 
  -7  20   4       55.21        0.05    101.04 o 
  -6  20   4        2.35      109.34     82.48 o 
  -5  20   4       20.62        0.05    103.56 o 
  -4  20   4        1.78        0.03    113.90 o 
  -3  20   4      873.22      773.28     86.40 o 
  -2  20   4      186.82        0.03    140.65 o 
  -1  20   4     1227.56      854.57     95.07 o 
   0  20   4      179.07      167.16    105.20 o 
   1  20   4       68.90        0.03    102.60 o 
   2  20   4      434.64      357.25    111.54 o 
   3  20   4      723.77      743.88     74.02 o 
   4  20   4      172.56      213.05     96.80 o 
   5  20   4      420.33      408.71    108.65 o 
   6  20   4        4.26       95.39     79.78 o 
   7  20   4      108.04      137.94     96.37 o 
   8  20   4       26.98        0.05    109.28 o 
  -7  21   4      228.94        0.05    132.40 o 
  -6  21   4        4.37        0.05    124.55 o 
  -5  21   4      251.13      303.59     59.78 o 
  -4  21   4      322.69      350.57     68.22 o 
  -3  21   4      317.42      326.60     67.34 o 
  -2  21   4      577.57      520.49     94.67 o 
  -1  21   4      933.30      684.12     85.29 o 
   0  21   4       95.83       14.87    101.65 o 
   1  21   4      896.78      871.00    120.10 o 
   2  21   4       32.34        0.05     97.83 o 
   3  21   4        2.57       74.47     88.92 o 
   4  21   4      504.38      334.00    119.86 o 
   5  21   4      101.58       75.80    101.54 o 
   6  21   4      230.34      182.17    106.53 o 
   7  21   4      375.30      157.22    129.33 o 
  -6  22   4      385.03      498.00     74.71 o 
  -5  22   4       53.88        0.05    119.52 o 
  -4  22   4       78.62        0.05    113.34 o 
  -3  22   4       43.33       95.39     85.71 o 
  -2  22   4       41.49        0.05    111.22 o 
  -1  22   4      412.33      347.12     79.46 o 
   0  22   4      300.08      352.93     60.32 o 
   1  22   4       49.13        0.05    101.44 o 
   2  22   4      222.42      200.88    105.25 o 
   3  22   4      359.75      381.78    110.42 o 
   4  22   4       56.98        0.05    111.75 o 
   5  22   4      311.01      137.52    131.84 o 
  -4  23   4      224.07        6.10    123.86 o 
  -3  23   4        6.82        0.05     98.02 o 
  -2  23   4      314.08      419.63     66.28 o 
  -1  23   4        3.38        0.05     94.04 o 
   0  23   4       65.82       11.21     92.16 o 
   1  23   4       32.97        0.05    104.64 o 
   2  23   4      121.19        0.05    105.09 o 
   3  23   4        8.62       78.05     97.51 o 
 -15   0   5     1869.33     1828.78    148.10 o 
 -13   0   5      393.15      415.63     55.04 o 
 -11   0   5     1908.14     1759.88     74.47 o 
  -9   0   5     8702.18     7973.29    121.13 o 
  -7   0   5     4259.96     3680.68     70.36 o 
  -5   0   5     8238.25     8271.63     90.54 o 
  -3   0   5    12136.91    12713.11     96.88 o 
  -1   0   5    89033.79    77049.92    870.82 o 
   1   0   5      611.02      698.14     18.37 o 
   3   0   5    22607.95    19939.42    185.43 o 
   5   0   5     5530.83     6076.35    114.59 o 
   7   0   5      298.73      309.82     46.37 o 
   9   0   5      660.93      650.90     72.25 o 
  11   0   5     4897.25     4785.31    163.10 o 
  13   0   5      313.73      346.78     96.24 o 
  15   0   5      453.44      738.18    125.77 o 
 -16   1   5      101.44      159.68    104.40 o 
 -15   1   5       26.11        0.03    110.95 o 
 -14   1   5      127.24       96.95     91.52 o 
 -13   1   5     1433.36     1338.92     77.12 o 
 -12   1   5       61.00        0.03     78.61 o 
 -11   1   5     1590.46     1381.34     65.09 o 
 -10   1   5       14.25        0.03     64.00 o 
  -9   1   5      123.64       39.85     58.27 o 
  -8   1   5       49.19        0.03     50.43 o 
  -7   1   5      571.79      435.04     31.42 o 
  -6   1   5     3741.74     4771.74     76.94 o 
  -5   1   5      561.09      676.22     35.23 o 
  -4   1   5       12.95       50.74     31.47 o 
  -3   1   5      244.00      282.70     23.15 o 
  -2   1   5      767.95      900.94     30.62 o 
  -1   1   5    60442.96    55409.64    742.63 o 
   0   1   5     1070.15      912.92     23.07 o 
   1   1   5    17228.87    17337.89     78.34 o 
   2   1   5      694.98      776.65     32.85 o 
   3   1   5     4055.59     2914.96     99.74 o 
   4   1   5       12.87        0.00     40.43 o 
   5   1   5     2669.05     2001.61     86.11 o 
   6   1   5      165.45      179.41     49.58 o 
   7   1   5     2313.02     2409.72     83.12 o 
   8   1   5      628.92      563.97     63.76 o 
   9   1   5     1483.39     1404.61     81.37 o 
  10   1   5      264.70      234.90     76.01 o 
  11   1   5        2.70       37.89     72.33 o 
  12   1   5      193.24      116.65     87.54 o 
  13   1   5     1053.35     1328.15    110.90 o 
  14   1   5       12.11       81.95     95.31 o 
  15   1   5     1369.57     1665.33    145.68 o 
 -16   2   5        3.85        0.05    111.27 o 
 -15   2   5      846.68      700.21     83.25 o 
 -14   2   5      237.64      255.10     55.89 o 
 -13   2   5       57.80        0.03     85.66 o 
 -12   2   5     1311.03     1166.96     69.57 o 
 -11   2   5     2183.32     1923.38     78.61 o 
 -10   2   5     1227.75     1260.92     65.49 o 
  -9   2   5     4986.87     4800.90     96.98 o 
  -8   2   5     1708.77     1983.45     62.86 o 
  -7   2   5     5611.20     5372.74     86.85 o 
  -6   2   5      561.62      614.39     32.24 o 
  -5   2   5      465.87      500.66     27.84 o 
  -4   2   5      919.76      834.95     33.67 o 
  -3   2   5     4754.39     4887.46     64.45 o 
  -2   2   5      764.85      850.85     30.20 o 
  -1   2   5    15964.55    17343.51    114.67 o 
   0   2   5    17493.31    16240.05     74.68 o 
   1   2   5      705.67      766.10     21.50 o 
   2   2   5     9702.08     8517.03     79.51 o 
   3   2   5     7985.46     6069.48    130.02 o 
   4   2   5      564.69      423.11     50.88 o 
   5   2   5      374.56      327.05     46.32 o 
   6   2   5     2349.08     2223.89     77.04 o 
   7   2   5      853.29      889.27     66.23 o 
   8   2   5     1249.62     1098.56     82.98 o 
   9   2   5     2261.63     2480.48    104.30 o 
  10   2   5        4.52        0.03     68.80 o 
  11   2   5     2610.47     2552.99    116.97 o 
  12   2   5      555.71      559.35     93.14 o 
  13   2   5      549.30      682.87     70.81 o 
  14   2   5      218.24      326.76     99.82 o 
  15   2   5      168.15      233.86    107.27 o 
 -16   3   5      250.76      111.35    115.46 o 
 -15   3   5       25.59        0.05     99.39 o 
 -14   3   5      297.38      187.15    100.61 o 
 -13   3   5      439.03      503.89     62.25 o 
 -12   3   5      115.60      119.49     74.26 o 
 -11   3   5      112.07       67.29     78.69 o 
 -10   3   5     1348.19     1293.40     62.97 o 
  -9   3   5       21.67       85.93     60.77 o 
  -8   3   5     3437.41     3449.95     81.76 o 
  -7   3   5     1782.68     1670.29     54.24 o 
  -6   3   5      643.38      897.41     38.84 o 
  -5   3   5     6119.92     6177.28     80.68 o 
  -4   3   5     7696.27     7736.38     84.71 o 
  -3   3   5     6473.48     6852.46     74.55 o 
  -2   3   5    10421.74    10722.47     98.92 o 
  -1   3   5     1234.45      966.66     42.58 o 
   0   3   5      973.10     1140.69     22.54 o 
   1   3   5     6442.38     6894.62     54.06 o 
   2   3   5      851.28      644.70     36.59 o 
   3   3   5       88.26       62.75     30.04 o 
   4   3   5     2607.37     1432.96     88.84 o 
   5   3   5     1961.22     1371.77     84.26 o 
   6   3   5     4835.64     5318.42    114.45 o 
   7   3   5     8910.04     9232.59    155.26 o 
   8   3   5      149.32       35.55     76.67 o 
   9   3   5     4465.78     4804.37    139.19 o 
  10   3   5     1424.54     1429.54    102.31 o 
  11   3   5      148.74      140.54     71.05 o 
  12   3   5      124.34        0.03     83.43 o 
  13   3   5      269.79      117.37    102.18 o 
  14   3   5       79.21      238.80     75.61 o 
  15   3   5      271.81      271.03    102.02 o 
 -16   4   5       23.92      112.44     91.49 o 
 -15   4   5      117.37      160.05     91.71 o 
 -14   4   5      745.34      525.36    104.03 o 
 -13   4   5       20.38        0.05     58.51 o 
 -12   4   5      771.70      805.73     64.08 o 
 -10   4   5     1027.20     1311.19     66.33 o 
  -9   4   5     3903.23     4142.39     93.22 o 
  -8   4   5     2219.71     2118.45     67.77 o 
  -7   4   5     4020.00     4289.30     83.78 o 
  -6   4   5    14060.72    13748.33    131.74 o 
  -5   4   5      831.89      859.34     40.75 o 
  -4   4   5     1605.05     1889.81     46.29 o 
  -3   4   5     6382.01     6225.80     74.61 o 
  -2   4   5      208.79      136.78     33.64 o 
  -1   4   5     3644.64     3540.75     62.75 o 
   0   4   5     3926.22     3279.42     39.05 o 
   1   4   5      663.94      799.02     24.42 o 
   2   4   5     7881.44     7554.14     81.90 o 
   3   4   5     1067.10      444.66     64.98 o 
   4   4   5      940.82      648.17     57.53 o 
   5   4   5     3347.09     3002.82     98.07 o 
   6   4   5     3062.70     2699.23     92.61 o 
   7   4   5        1.34       74.45     58.06 o 
   8   4   5    20423.85    21620.21    256.48 o 
   9   4   5      530.51      489.73     89.16 o 
  10   4   5        0.87        7.11     63.87 o 
  11   4   5      427.21      507.87     89.29 o 
  12   4   5      257.16      259.55     86.48 o 
  13   4   5      619.13      563.33     97.99 o 
  14   4   5      290.68      274.29     89.74 o 
  15   4   5       62.51       74.66     89.43 o 
 -16   5   5       74.42       56.90     89.05 o 
 -15   5   5        0.76        0.05     86.83 o 
 -14   5   5      211.96      206.48     95.63 o 
 -13   5   5       12.20        0.03     88.26 o 
 -12   5   5       37.83      101.91     72.56 o 
 -11   5   5       16.35        0.03     67.13 o 
 -10   5   5     3167.10     3316.06     89.13 o 
  -9   5   5       15.04       48.81     61.22 o 
  -8   5   5     9721.25     9312.87    127.13 o 
  -7   5   5        7.85       90.99     51.70 o 
  -6   5   5      551.18      544.61     40.62 o 
  -5   5   5      298.61      276.12     26.80 o 
  -4   5   5     6852.46     6280.17     81.50 o 
  -3   5   5      470.09      514.60     29.32 o 
  -2   5   5     6544.24     6216.84     85.74 o 
   0   5   5      300.37      381.70     22.61 o 
   1   5   5      540.84      468.39     23.04 o 
   2   5   5     1885.50     1708.74     41.60 o 
   3   5   5     7704.49     4634.94    165.30 o 
   4   5   5    10476.81     7964.99    175.03 o 
   5   5   5     4457.50     3534.92    124.45 o 
   6   5   5    10776.37    10474.74    164.53 o 
   7   5   5     2380.35     2743.58     98.73 o 
   8   5   5      411.08      379.34     87.86 o 
   9   5   5      796.69      882.25     86.54 o 
  10   5   5        9.55        0.03     72.03 o 
  11   5   5       11.20        0.03     77.34 o 
  12   5   5      648.11      756.95    100.30 o 
  13   5   5       43.96      189.01     78.34 o 
  14   5   5       34.76       72.06     80.92 o 
  15   5   5       61.19        0.05     96.19 o 
 -16   6   5       51.09        0.05    107.14 o 
 -15   6   5       19.16        0.05     92.16 o 
 -14   6   5      584.82      625.63    105.86 o 
 -13   6   5      105.13       15.72     95.39 o 
 -12   6   5     2319.47     2243.49     95.76 o 
 -11   6   5        5.97        0.03     80.81 o 
 -10   6   5      675.04      572.24     53.53 o 
  -9   6   5       30.12        0.03     65.41 o 
  -8   6   5     1637.04     1459.79     58.54 o 
  -7   6   5       73.02       69.62     59.18 o 
  -6   6   5    18012.69    17548.45    157.75 o 
  -5   6   5     2937.10     3971.20     73.12 o 
  -4   6   5     8030.35     8372.35     97.75 o 
  -3   6   5       42.24       79.96     41.31 o 
  -2   6   5     4840.11     4736.93     82.32 o 
  -1   6   5      348.71      375.25     40.27 o 
   0   6   5     5223.41     4804.72     51.12 o 
   1   6   5     6143.55     6889.71     62.09 o 
   2   6   5     7948.72     7868.12     91.60 o 
   3   6   5     1469.09     1081.11     79.27 o 
   4   6   5      302.05      191.15     52.47 o 
   5   6   5     1632.13     1632.49     75.88 o 
   6   6   5     5150.93     5552.76    119.97 o 
   7   6   5       72.81       54.51     60.45 o 
   8   6   5    10119.56    11167.50    186.43 o 
   9   6   5       50.59       33.91     67.37 o 
  10   6   5      279.92      213.63     80.65 o 
  11   6   5       82.56      171.77     43.27 o 
  12   6   5      305.25      328.62     91.18 o 
  13   6   5      157.01      283.68     81.10 o 
  14   6   5      491.06      541.27    105.15 o 
  15   6   5       90.74      176.68     55.28 o 
 -16   7   5      232.51      258.39    114.80 o 
 -15   7   5       29.85       32.48     91.89 o 
 -14   7   5      463.78      286.81    115.75 o 
 -13   7   5       63.63      192.80     92.21 o 
 -12   7   5      117.08       41.09     96.53 o 
 -11   7   5       43.99       81.07     79.62 o 
 -10   7   5      549.30      639.39     53.53 o 
  -9   7   5      464.13      377.21     42.68 o 
  -8   7   5     2778.39     3084.42     86.51 o 
  -7   7   5     1208.72     1164.39     54.80 o 
  -6   7   5      205.32      256.88     32.69 o 
  -5   7   5     1872.40     1999.18     56.21 o 
  -4   7   5     2494.74     2802.63     61.16 o 
  -3   7   5     4729.29     6035.44     98.65 o 
  -2   7   5     6139.11     6045.99     98.92 o 
  -1   7   5      699.02      741.09     49.37 o 
   0   7   5     2234.43     2624.01     45.15 o 
   1   7   5       68.52       95.63     29.85 o 
   2   7   5      572.07      380.56     40.91 o 
   3   7   5      714.86      477.43     74.82 o 
   4   7   5    17486.93    15033.53    251.95 o 
   5   7   5      563.99      467.99     58.22 o 
   6   7   5     1891.18     1939.87     88.95 o 
   7   7   5       34.41       14.56     58.80 o 
   8   7   5      323.28      242.80     75.77 o 
   9   7   5      176.92      183.68     73.25 o 
  10   7   5     1362.28     1648.63    107.61 o 
  11   7   5      457.46      610.63     93.27 o 
  12   7   5      658.71      821.03    116.65 o 
  13   7   5        5.36      107.98     82.27 o 
  14   7   5       81.63        0.05     97.80 o 
  15   7   5       37.94       28.85    102.89 o 
 -15   8   5      262.64      165.94    113.34 o 
 -14   8   5      279.28       17.87    115.43 o 
 -13   8   5      130.73      108.30    100.32 o 
 -12   8   5     2949.04     2835.85    106.79 o 
 -11   8   5      670.09      719.67     60.21 o 
 -10   8   5      609.37      564.66     51.41 o 
  -9   8   5      304.30      318.52     38.68 o 
  -8   8   5       18.85        0.03     58.86 o 
  -7   8   5      361.17      465.42     40.86 o 
  -6   8   5     7692.98     8365.30    125.48 o 
  -5   8   5      293.44      331.69     33.67 o 
  -4   8   5       33.20       56.55     41.49 o 
  -3   8   5      351.49      259.93     46.90 o 
  -2   8   5      733.83      808.73     57.29 o 
  -1   8   5     3923.20     3976.11     90.96 o 
   0   8   5    10769.16    10506.61     83.65 o 
   1   8   5      938.28     1123.43     35.10 o 
   2   8   5    12097.83    12265.16    119.83 o 
   3   8   5     9086.68     8349.24    172.86 o 
   4   8   5      770.56      861.14     60.32 o 
   5   8   5      162.15      129.67     47.35 o 
   6   8   5      983.17      904.06     72.75 o 
   7   8   5        4.08       19.78     54.96 o 
   8   8   5      913.04     1026.60     79.62 o 
   9   8   5       63.07        0.03     73.20 o 
  10   8   5      597.16      863.02     90.04 o 
  11   8   5      369.92      140.46    104.38 o 
  12   8   5     1080.67     1311.58    115.38 o 
  13   8   5      326.69      263.58    116.26 o 
  14   8   5      527.48      772.43    109.95 o 
 -15   9   5        0.55       22.67    100.77 o 
 -14   9   5      277.77      258.15     61.32 o 
 -13   9   5      329.04      234.71    109.50 o 
 -12   9   5       58.44       15.75    104.01 o 
 -11   9   5        9.86      112.60     76.96 o 
 -10   9   5       12.48        0.03     68.06 o 
  -9   9   5        1.99       49.74     55.57 o 
  -8   9   5       34.72       85.74     53.50 o 
  -7   9   5      619.17      630.43     42.45 o 
  -6   9   5     1297.97     1596.43     57.27 o 
  -5   9   5     4347.66     4555.77     89.64 o 
  -4   9   5     1792.31     1595.34     53.95 o 
  -3   9   5     1505.22     1526.46     71.21 o 
  -2   9   5     6533.33     6083.67    115.41 o 
  -1   9   5      728.99      556.70     64.56 o 
   0   9   5      720.27      640.75     32.19 o 
   1   9   5     6195.68     6492.96     71.95 o 
   2   9   5     5604.63     4924.79     92.08 o 
   3   9   5     3986.68     3148.00    127.52 o 
   4   9   5     2268.64     1977.25    111.09 o 
   5   9   5      507.94      503.89     67.29 o 
   6   9   5      147.97       72.09     60.10 o 
   7   9   5      108.27       39.90     61.08 o 
   8   9   5        7.21        0.03     60.34 o 
   9   9   5      440.18      375.97     82.13 o 
  10   9   5     1818.10     1771.12    133.01 o 
  11   9   5        9.85      114.08     90.51 o 
  12   9   5      681.86      901.36    111.03 o 
  13   9   5      234.15      288.37    102.39 o 
  14   9   5        0.02        0.05    116.84 o 
 -15  10   5      601.51      594.99    137.49 o 
 -14  10   5      129.97        0.05    113.10 o 
 -13  10   5      369.54      480.29     67.69 o 
 -12  10   5      594.36      652.91     71.98 o 
 -11  10   5      521.15      316.77     54.30 o 
 -10  10   5        1.22       85.05     67.34 o 
  -9  10   5      421.22      376.29     44.83 o 
  -8  10   5      201.25      330.71     42.53 o 
  -7  10   5     2084.77     2175.59     69.49 o 
  -6  10   5     1589.17     1355.78     60.66 o 
  -5  10   5     2503.68     2660.34     73.94 o 
  -4  10   5     2563.11     2711.48     69.81 o 
  -3  10   5     4175.73     4080.78    104.59 o 
  -2  10   5       37.20        0.03     53.90 o 
  -1  10   5    11147.93    11641.78    173.76 o 
   0  10   5     2060.68     2076.01     48.12 o 
   1  10   5       38.48        0.03     42.26 o 
   2  10   5     1007.04      939.72     53.69 o 
   3  10   5     5984.11     5434.30    145.45 o 
   4  10   5      277.26      161.25     62.99 o 
   5  10   5     1909.56     2207.77     94.04 o 
   6  10   5      226.44      222.09     61.24 o 
   7  10   5      512.92      437.29     72.06 o 
   8  10   5       35.19        3.63     63.55 o 
   9  10   5      186.92      207.48     43.56 o 
  10  10   5      578.98      661.37    107.59 o 
  11  10   5     2639.59     2779.35    149.42 o 
  12  10   5       44.38        0.05     97.01 o 
  13  10   5      128.28      111.11    107.85 o 
  14  10   5      372.45      348.16    131.74 o 
 -14  11   5       56.28        8.32     93.61 o 
 -13  11   5      712.23      556.07    109.39 o 
 -12  11   5      248.72      139.56    110.24 o 
 -11  11   5     1905.84     1775.94     95.68 o 
 -10  11   5      572.98      442.46     52.84 o 
  -9  11   5       17.29        0.03     73.89 o 
  -8  11   5        2.28        0.03     62.12 o 
  -7  11   5       40.00        0.03     69.28 o 
  -6  11   5      256.13      327.13     44.75 o 
  -5  11   5     5405.56     5610.16    104.94 o 
  -4  11   5      105.56      119.83     36.00 o 
  -3  11   5      114.03        0.03     68.14 o 
  -2  11   5     3110.41     3217.81    103.85 o 
  -1  11   5     7774.61     7301.29    158.83 o 
   0  11   5       24.34        4.19     37.75 o 
   1  11   5    10059.60    10684.24    101.67 o 
   2  11   5     5412.14     5050.27    101.89 o 
   3  11   5     4574.49     4161.48    142.64 o 
   4  11   5      656.57      575.42     75.43 o 
   5  11   5       55.50        9.23     60.32 o 
   6  11   5        0.91       77.20     55.17 o 
   7  11   5     1281.98     1473.65     94.52 o 
   8  11   5      369.80      409.61     83.22 o 
   9  11   5      929.22     1030.10    101.06 o 
  10  11   5       46.47      178.59     81.55 o 
  11  11   5       69.54       18.80     99.00 o 
  12  11   5      397.90      452.85    115.88 o 
  13  11   5      713.10      820.13    131.84 o 
 -14  12   5       63.99      125.72     94.46 o 
 -13  12   5      238.67        0.05    109.63 o 
 -12  12   5       32.29       94.89     88.92 o 
 -11  12   5     1041.71      883.97    119.60 o 
 -10  12   5      240.29      202.21    102.02 o 
  -9  12   5     2008.33     2047.51     81.45 o 
  -8  12   5      286.35      229.75     44.75 o 
  -7  12   5     3504.84     3503.61     95.55 o 
  -6  12   5       51.47      115.22     36.48 o 
  -5  12   5     1976.38     2232.59     76.81 o 
  -4  12   5      161.47       68.22     65.27 o 
  -3  12   5     3250.64     3389.10    111.43 o 
  -2  12   5     1879.60     1902.11     87.07 o 
  -1  12   5     3289.22     3389.10    117.29 o 
   0  12   5      418.73      336.33     55.38 o 
   1  12   5       14.59        0.03     43.75 o 
   2  12   5       28.18      102.44     45.04 o 
   3  12   5     6791.98     5187.42    173.76 o 
   4  12   5      136.65      146.16     43.24 o 
   5  12   5     5091.00     5421.58    154.80 o 
   6  12   5       28.44        0.03     78.42 o 
   7  12   5       18.93        0.03     84.71 o 
   8  12   5       42.40        0.03     85.79 o 
   9  12   5      908.12     1046.04    108.43 o 
  10  12   5      269.35      340.02     98.55 o 
  11  12   5     1479.57     1154.29    141.65 o 
  12  12   5       83.81        0.05     99.47 o 
  13  12   5      241.79      373.77     99.08 o 
 -14  13   5       24.25        0.05    108.99 o 
 -13  13   5      390.96      443.42     61.88 o 
 -12  13   5       62.92        0.05     95.68 o 
 -11  13   5      994.97      982.94     77.76 o 
 -10  13   5       38.70        0.03    101.57 o 
  -9  13   5        3.54       66.09     77.63 o 
  -8  13   5       95.70      108.01     43.80 o 
  -7  13   5     3440.63     3544.12    104.86 o 
  -6  13   5      401.21      490.29     64.61 o 
  -5  13   5     3786.19     3966.70    103.90 o 
  -4  13   5      827.38      690.91     55.76 o 
  -3  13   5     1555.79     1501.38     95.79 o 
  -2  13   5      409.22      345.08     71.50 o 
  -1  13   5       18.87       84.73     57.56 o 
   0  13   5     3408.89     4034.57     73.60 o 
   1  13   5     4791.23     5201.16     81.84 o 
   2  13   5      504.63      626.30     76.51 o 
   3  13   5      234.06      202.29     72.54 o 
   4  13   5       61.68      127.44     71.11 o 
   5  13   5      181.41      217.48     84.79 o 
   6  13   5      834.65     1047.47    107.16 o 
   7  13   5     3152.68     3410.44    145.10 o 
   8  13   5      164.76       20.89     90.30 o 
   9  13   5     1800.38     2030.27    134.97 o 
  10  13   5       24.60      101.59     80.23 o 
  11  13   5        0.20        0.05     91.68 o 
  12  13   5        5.87        0.05     97.83 o 
  13  13   5      309.75      330.92    113.34 o 
 -13  14   5       22.53       34.31     91.86 o 
 -12  14   5       66.32       10.79     93.53 o 
 -11  14   5      175.25       91.28    103.21 o 
 -10  14   5      176.52      134.05    103.13 o 
  -9  14   5     2894.37     2844.57    105.28 o 
  -8  14   5       89.72      151.91     85.21 o 
  -7  14   5      882.44      950.65     68.77 o 
  -6  14   5     2648.30     2734.01     93.24 o 
  -5  14   5      582.29      604.82     54.69 o 
  -4  14   5        7.75       66.44     64.82 o 
  -3  14   5     1084.86     1373.86     94.73 o 
  -2  14   5        0.63        1.62     63.23 o 
  -1  14   5      760.17      947.07     78.34 o 
   1  14   5        7.04        0.03     49.15 o 
   2  14   5      540.42      526.74     81.71 o 
   3  14   5     2645.18     2617.94    120.05 o 
   4  14   5      436.48      374.62     80.99 o 
   5  14   5     6476.64     6546.97    182.06 o 
   6  14   5     1082.83     1115.37    106.84 o 
   7  14   5      218.31      247.86     91.89 o 
   8  14   5      706.66      681.28    113.05 o 
   9  14   5      920.81     1208.48    111.38 o 
  10  14   5       34.41       81.37     87.62 o 
  11  14   5      415.27      457.92    102.71 o 
  12  14   5       16.65        0.05     97.33 o 
 -13  15   5      123.36        0.05    107.80 o 
 -12  15   5       25.24        0.05    100.83 o 
 -11  15   5      316.77      190.65    112.70 o 
 -10  15   5     1000.14      854.96    138.26 o 
  -9  15   5        9.04      131.16     92.18 o 
  -8  15   5      844.45      837.15     74.55 o 
  -7  15   5     2660.81     2740.24    102.68 o 
  -6  15   5      221.68      175.30     88.29 o 
  -5  15   5     1014.32     1118.39     69.09 o 
  -4  15   5       58.56       67.42     72.14 o 
  -3  15   5      448.72      529.61     90.46 o 
  -2  15   5      311.27      291.61     78.16 o 
  -1  15   5     1340.10     1299.39    107.67 o 
   0  15   5     2130.07     1882.81     90.51 o 
   1  15   5        2.53        0.03     51.46 o 
   2  15   5       53.12       42.26     70.02 o 
   3  15   5     1506.92     1611.12    113.87 o 
   4  15   5      394.82      569.11     83.88 o 
   5  15   5      364.47      326.36     91.07 o 
   6  15   5      868.81      941.58    117.66 o 
   7  15   5     1808.30     2005.19    133.49 o 
   8  15   5        0.03        0.03     96.66 o 
   9  15   5      579.70      481.86    122.70 o 
  10  15   5      260.97      298.66    101.54 o 
  11  15   5       23.38       63.02     88.47 o 
  12  15   5      160.27      248.07    104.62 o 
 -12  16   5      133.37      166.76    106.18 o 
 -11  16   5        2.69        0.05    109.87 o 
 -10  16   5       70.34        0.05    108.38 o 
  -9  16   5      627.09      658.38     76.51 o 
  -8  16   5       28.57      131.47     83.65 o 
  -7  16   5        6.06        0.03     94.57 o 
  -6  16   5     1431.09     1416.01     83.04 o 
  -5  16   5      175.22      140.94     81.26 o 
  -4  16   5     2572.21     2613.36     95.66 o 
  -3  16   5     3301.98     3148.77    128.24 o 
  -2  16   5       37.85        0.03     78.08 o 
  -1  16   5      532.94      417.96    101.06 o 
   0  16   5     1675.33     1619.57     66.31 o 
   1  16   5       24.55        0.03     62.06 o 
   2  16   5      307.96      455.93     77.95 o 
   3  16   5       60.55       67.77     80.20 o 
   4  16   5        0.46        2.01     80.04 o 
   5  16   5     1550.10     1478.64    122.99 o 
   6  16   5     1427.87     1567.50    118.99 o 
   7  16   5       62.97      127.31     88.79 o 
   8  16   5     1341.11     1533.36    136.14 o 
   9  16   5      488.88      439.17    112.76 o 
  10  16   5      298.16      161.46    116.07 o 
  11  16   5      123.74      277.03     96.72 o 
 -11  17   5      253.28      176.54    116.52 o 
 -10  17   5      358.77      432.49     69.28 o 
  -9  17   5      108.43      151.94     54.96 o 
  -8  17   5      902.72      819.23     77.10 o 
  -7  17   5      394.37      428.17     59.04 o 
  -6  17   5       45.22        0.03     87.46 o 
  -5  17   5      162.41       86.19     53.69 o 
  -4  17   5      110.52      106.00     85.71 o 
  -3  17   5      377.25      367.11     98.12 o 
  -2  17   5     4268.68     4557.86    156.79 o 
  -1  17   5      206.45        0.03     98.73 o 
   0  17   5       61.56        0.03    115.06 o 
   1  17   5      192.56      156.53     66.23 o 
   2  17   5      119.32      155.10     92.00 o 
   3  17   5      928.07      930.05    116.02 o 
   4  17   5     1038.81     1267.52    114.59 o 
   5  17   5       14.15        0.03     86.85 o 
   6  17   5      430.51      390.95    102.28 o 
   7  17   5       90.33       76.78     94.83 o 
   8  17   5       15.76        0.05    104.38 o 
   9  17   5       27.14        0.05     96.29 o 
  10  17   5      228.37      177.31    114.43 o 
 -10  18   5      199.60       28.85    115.51 o 
  -9  18   5       27.72        0.05     92.50 o 
  -8  18   5       77.25        0.05     99.08 o 
  -7  18   5      103.84      148.87     76.91 o 
  -6  18   5      664.09      787.17     69.67 o 
  -5  18   5       43.53       96.93     81.23 o 
  -4  18   5     1584.05     1760.09     85.69 o 
  -3  18   5      143.85       39.95    103.56 o 
  -2  18   5      497.14      200.22    112.60 o 
  -1  18   5       82.78       72.03     97.19 o 
   0  18   5     3644.74     4010.39    123.89 o 
   1  18   5      424.16      322.60     52.47 o 
   2  18   5     2855.78     3098.08    147.70 o 
   3  18   5        1.68        0.03     99.90 o 
   4  18   5        0.13       15.72     81.71 o 
   5  18   5       46.34      102.07     49.21 o 
   6  18   5      322.02      212.89     95.52 o 
   7  18   5       47.78        0.05     90.86 o 
   8  18   5      301.75      270.95    101.20 o 
   9  18   5       93.30      106.15     93.40 o 
 -10  19   5      353.60       87.86    127.42 o 
  -9  19   5        7.11        0.05     94.22 o 
  -8  19   5      220.51      235.43     58.70 o 
  -7  19   5        0.24        0.05     80.62 o 
  -6  19   5        1.45        0.05     84.84 o 
  -5  19   5        7.06       78.32     49.92 o 
  -4  19   5      335.65      361.86     66.76 o 
  -3  19   5        2.05        0.03     96.45 o 
  -2  19   5     2479.14     2667.18    108.30 o 
  -1  19   5       26.28        0.03    110.08 o 
   0  19   5      449.50        0.03    182.09 o 
   1  19   5       24.55      107.35     86.27 o 
   2  19   5       98.27       70.31     97.86 o 
   3  19   5      271.77      236.22     53.77 o 
   4  19   5     1112.01     1055.66    125.00 o 
   5  19   5       10.85       39.37     82.61 o 
   6  19   5      223.37      186.80     99.50 o 
   7  19   5        4.36      128.19     79.59 o 
   8  19   5        1.79        0.05     89.82 o 
   9  19   5       26.50        0.05    100.56 o 
  -8  20   5       52.13      162.44     91.25 o 
  -7  20   5        0.27        0.05    100.48 o 
  -6  20   5      161.55       58.22     94.44 o 
  -5  20   5       61.34       40.01     94.20 o 
  -4  20   5      601.64      539.31     73.28 o 
  -3  20   5      406.20      234.45    112.23 o 
  -2  20   5       38.30        0.03    124.69 o 
  -1  20   5      371.78      330.79     65.64 o 
   0  20   5     2650.67     2597.40    171.85 o 
   1  20   5      212.28        0.03    112.99 o 
   2  20   5     1055.48      946.70    121.98 o 
   3  20   5      106.90      147.88     86.46 o 
   4  20   5       17.49        0.05    101.75 o 
   5  20   5       62.55       93.85     83.54 o 
   6  20   5      149.61       91.94    104.88 o 
   7  20   5        0.12        0.05     89.77 o 
  -7  21   5      134.51       51.43    117.85 o 
  -6  21   5       46.95        0.05    114.74 o 
  -5  21   5       60.54        0.05    105.01 o 
  -4  21   5       73.37        0.05    107.80 o 
  -3  21   5        3.51        0.05    103.87 o 
  -2  21   5      912.98     1038.85     92.29 o 
  -1  21   5      215.81      111.01    114.40 o 
   0  21   5      175.63        0.03    122.57 o 
   1  21   5      336.61      240.86    105.89 o 
   2  21   5      223.71      372.31     97.25 o 
   3  21   5      385.12      471.12    110.10 o 
   4  21   5      392.76      289.62    123.41 o 
   5  21   5       25.56       46.90     99.74 o 
   6  21   5      150.92       88.52    112.86 o 
  -5  22   5       79.31        0.05    138.31 o 
  -4  22   5      172.95      268.78     72.19 o 
  -3  22   5      359.09      378.41     72.09 o 
  -2  22   5       13.76        0.05    106.34 o 
  -1  22   5      157.64      120.84     99.16 o 
   0  22   5      232.73      171.45     99.66 o 
   1  22   5       57.42       18.88     95.89 o 
   2  22   5       63.76       79.09     96.72 o 
   3  22   5      275.24      144.36    114.56 o 
   4  22   5       29.79        0.05    116.92 o 
  -3  23   5       40.68       33.22    118.64 o 
  -2  23   5       79.33       53.26     93.93 o 
  -1  23   5       11.55        0.05     95.39 o 
   0  23   5        3.34       14.24     92.37 o 
   1  23   5      188.58      102.92    104.11 o 
   2  23   5       23.65        3.26     54.91 o 
 -16   0   6       98.00        0.05    126.38 o 
 -14   0   6      246.59      163.85    102.84 o 
 -12   0   6     1885.04     1875.60     81.58 o 
 -10   0   6     1885.45     2210.77     81.21 o 
  -8   0   6       78.21      166.76     29.80 o 
  -6   0   6      299.97      456.04     33.56 o 
  -4   0   6     5105.16     3627.74     62.44 o 
  -2   0   6        4.93       18.21     37.94 o 
   0   0   6    32586.10    31784.52    109.63 o 
   2   0   6     8607.25     8635.83     74.05 o 
   4   0   6       43.15       24.39     33.62 o 
   6   0   6     8526.13     8647.29    179.22 o 
   8   0   6      207.62      140.41     51.43 o 
  10   0   6      472.15      724.66     72.99 o 
  12   0   6       27.53       64.27     80.44 o 
  14   0   6     3384.48     4161.30    189.61 o 
 -16   1   6     1029.64      565.45    156.16 o 
 -15   1   6        2.10        0.05    104.91 o 
 -14   1   6     1094.32     1305.72     81.87 o 
 -13   1   6       90.68        0.03     83.78 o 
 -12   1   6      201.31       59.04     82.85 o 
 -11   1   6      553.24      535.89     48.89 o 
 -10   1   6     1577.77     1588.34     66.04 o 
  -9   1   6        5.13        0.03     56.55 o 
  -8   1   6     1650.38     1509.07     55.54 o 
  -7   1   6       11.15       46.18     44.89 o 
  -6   1   6     2675.69     2713.15     61.06 o 
  -5   1   6     1771.45     1841.06     48.41 o 
  -4   1   6      629.52      621.98     31.92 o 
  -3   1   6     2090.83     2198.02     47.32 o 
  -2   1   6    37688.05    36741.45    171.43 o 
  -1   1   6     2007.67     2081.36     54.54 o 
   0   1   6    14049.99    13901.67     76.51 o 
   1   1   6      349.25      351.50     20.18 o 
   2   1   6     1212.28     1006.53     37.94 o 
   3   1   6     6681.61     4720.22    149.29 o 
   4   1   6     3065.38     2137.52    110.18 o 
   5   1   6       96.03       95.15     46.32 o 
   6   1   6     1861.61     1307.37     91.92 o 
   7   1   6      525.01      700.05     60.74 o 
   8   1   6        3.34        4.40     50.90 o 
   9   1   6       98.82       63.47     61.30 o 
  10   1   6     3650.86     3694.39    144.94 o 
  11   1   6        0.60        0.03     73.17 o 
  12   1   6     1329.51     1813.94    108.51 o 
  13   1   6      120.93       82.19    100.59 o 
  14   1   6       12.27       46.08    110.08 o 
  15   1   6       47.07        0.05    108.67 o 
 -16   2   6       59.03        0.05    110.00 o 
 -15   2   6      187.64      233.17     62.30 o 
 -14   2   6      202.09      173.04     68.93 o 
 -13   2   6      113.11      181.82     51.43 o 
 -12   2   6     1058.50     1140.87     74.02 o 
 -11   2   6      278.94       69.94     87.44 o 
 -10   2   6      867.54      742.05     57.03 o 
  -9   2   6      915.26      930.47     51.94 o 
  -8   2   6      147.05      126.38     36.69 o 
  -7   2   6      559.24      604.72     37.33 o 
  -6   2   6     5523.43     4882.51     80.89 o 
  -5   2   6     1680.44     1218.55     43.32 o 
  -4   2   6     1800.12     1362.94     40.48 o 
  -3   2   6    26830.17    25982.50    154.22 o 
  -2   2   6      913.17      863.05     33.43 o 
  -1   2   6     4889.81     5253.01     74.10 o 
   0   2   6    19666.00    19608.34     90.94 o 
   1   2   6     3604.85     3275.18     41.60 o 
   2   2   6     2161.50     1835.60     46.40 o 
   3   2   6      114.81       60.42     38.20 o 
   4   2   6      193.08       78.77     51.22 o 
   5   2   6     3984.50     3622.59    143.99 o 
   6   2   6     4019.86     4798.30    120.55 o 
   7   2   6      923.26      996.62     78.93 o 
   8   2   6     7791.79     8544.63    170.58 o 
   9   2   6      554.46      509.96     82.48 o 
  10   2   6     1337.08     1446.19    109.10 o 
  11   2   6      321.78      400.60     77.36 o 
  12   2   6       18.32        0.05     79.19 o 
  13   2   6      272.62      195.87    107.19 o 
  14   2   6     1284.79     1448.41    140.04 o 
  15   2   6        5.43       30.75     92.39 o 
 -16   3   6       99.26      143.62     98.39 o 
 -15   3   6       36.75        0.05     93.88 o 
 -14   3   6      269.84      195.55     52.84 o 
 -13   3   6      464.89      555.69     60.69 o 
 -12   3   6      292.26      252.74     52.07 o 
 -11   3   6     1476.26     1706.24     73.23 o 
 -10   3   6     3336.12     3026.89     85.50 o 
  -9   3   6       35.92        0.03     69.38 o 
  -8   3   6     6716.60     6328.45    104.99 o 
  -7   3   6     5164.07     4984.87     91.52 o 
  -6   3   6      324.74      545.70     38.10 o 
  -5   3   6     9914.24    10380.28    112.70 o 
  -4   3   6     2352.88     2962.44     55.86 o 
  -3   3   6        0.42        0.00     40.03 o 
  -2   3   6    15612.08    15598.88    127.13 o 
  -1   3   6        7.20        0.00     35.16 o 
   0   3   6     3163.81     3066.69     40.17 o 
   1   3   6     1014.60      889.67     25.69 o 
   2   3   6     7304.90     5613.15     80.20 o 
   5   3   6     5471.42     3776.63    169.73 o 
   6   3   6     3924.75     4058.72    111.19 o 
   7   3   6     8428.56     9553.13    176.62 o 
   8   3   6      104.67       43.59     80.17 o 
   9   3   6      625.76      614.45     92.45 o 
  10   3   6      572.47      737.67     88.02 o 
  11   3   6      144.46      212.34     68.96 o 
  12   3   6      795.60      775.30    106.61 o 
  13   3   6      385.02      382.97    110.85 o 
  14   3   6        6.33        0.05     95.60 o 
  15   3   6      161.69      197.14    100.38 o 
 -16   4   6        3.69       59.71     91.71 o 
 -15   4   6      329.08      345.24     99.63 o 
 -14   4   6       50.92      158.75     52.12 o 
 -13   4   6      248.15      224.80     93.03 o 
 -12   4   6      598.72      603.44     54.96 o 
 -10   4   6       30.15       99.87     65.94 o 
  -9   4   6     7118.80     6555.85    116.28 o 
  -8   4   6      401.92      432.25     42.87 o 
  -7   4   6     8052.81     7585.31    110.24 o 
  -6   4   6     4144.05     4059.91     76.12 o 
  -5   4   6     1174.21     1421.08     46.77 o 
  -4   4   6     1015.84     1003.33     36.77 o 
  -3   4   6     2516.52     3506.15     60.02 o 
  -2   4   6     6225.54     6661.79     79.09 o 
  -1   4   6     9203.96    10219.06    108.51 o 
   0   4   6     4138.51     3598.52     44.67 o 
   1   4   6      842.94     1132.65     30.65 o 
   2   4   6     2405.95     2417.70     57.80 o 
   3   4   6     1845.31     1088.27     89.40 o 
   4   4   6     1674.73     1393.40     88.55 o 
   5   4   6    24199.69    17212.41    299.56 o 
   6   4   6     4731.34     4973.07    121.74 o 
   7   4   6     2067.12     2496.20    108.78 o 
   8   4   6     3782.00     4659.75    138.58 o 
   9   4   6     1087.24     1620.58    107.11 o 
  10   4   6     2715.35     2989.01    125.51 o 
  11   4   6      155.06      235.59     79.32 o 
  12   4   6        0.21        0.03     86.62 o 
  13   4   6      621.38      709.60    118.43 o 
  14   4   6       31.73      102.07     77.63 o 
  15   4   6        9.04        0.05     98.97 o 
 -16   5   6       40.16      109.34     82.27 o 
 -15   5   6        1.56      137.81     69.20 o 
 -14   5   6       86.95        0.05     89.00 o 
 -13   5   6      945.90      988.88     73.78 o 
 -12   5   6       80.95        0.03     87.20 o 
 -11   5   6     1573.76     1728.01     74.79 o 
 -10   5   6      889.72      633.75     52.12 o 
  -9   5   6      112.07      132.88     69.97 o 
  -8   5   6     2712.92     2519.85     74.07 o 
  -7   5   6     8399.89     8248.78    115.14 o 
  -6   5   6      301.06      346.20     36.96 o 
  -5   5   6     3678.76     3704.84     72.88 o 
  -4   5   6     5373.03     5848.03     82.40 o 
  -3   5   6      725.60      618.13     33.91 o 
  -2   5   6     1176.38     1445.28     56.21 o 
   0   5   6     1885.52     1916.64     40.62 o 
   1   5   6    12269.22    13830.39     88.87 o 
   2   5   6       60.43        0.03     26.70 o 
   5   5   6     1364.60      624.63     98.25 o 
   6   5   6       76.58       81.66     51.73 o 
   7   5   6     7277.47     7391.72    168.75 o 
   8   5   6      484.14      566.09     76.54 o 
   9   5   6     1809.47     2219.52    110.66 o 
  10   5   6        2.68        0.03     68.30 o 
  11   5   6        7.86        0.03     77.65 o 
  12   5   6       35.34      116.47     76.33 o 
  13   5   6      708.39      717.21    104.22 o 
  14   5   6       33.12        5.30     89.64 o 
  15   5   6      184.66      218.59     99.05 o 
 -16   6   6       25.70        0.05     96.40 o 
 -15   6   6      212.15       24.26    100.32 o 
 -14   6   6        4.29        0.05     86.91 o 
 -13   6   6      436.08      381.24     61.06 o 
 -12   6   6       74.21        0.03     91.04 o 
 -11   6   6      257.82      168.06     47.06 o 
 -10   6   6      213.44      147.91     74.66 o 
  -9   6   6     3584.20     3547.83     90.96 o 
  -8   6   6        5.97      166.42     33.67 o 
  -7   6   6     3126.85     3098.10     79.56 o 
  -6   6   6        1.43       36.35     57.08 o 
  -5   6   6       24.76       17.82     47.09 o 
  -4   6   6       59.86       75.35     42.47 o 
  -3   6   6     8005.19     9875.99    107.35 o 
  -2   6   6     5134.02     6047.74     96.03 o 
  -1   6   6     7429.69     8443.88    114.90 o 
   0   6   6       86.98      133.44     17.82 o 
   1   6   6      471.59      330.55     22.91 o 
   2   6   6       30.27       39.40     29.19 o 
   3   6   6     1845.35      958.26    113.39 o 
   4   6   6      426.65      240.60     63.74 o 
   5   6   6    13070.08     9509.78    217.06 o 
   6   6   6       62.39       94.30     50.21 o 
   7   6   6      879.46      870.00     85.85 o 
   8   6   6      118.25        0.03     78.53 o 
   9   6   6     1532.08     1886.08    110.03 o 
  10   6   6      132.63      114.16     74.90 o 
  11   6   6      970.83      932.43    120.50 o 
  12   6   6      309.21      255.58     95.79 o 
  13   6   6      539.23      545.86    111.48 o 
  14   6   6       56.35       10.79     95.71 o 
  15   6   6       15.50      110.85     92.16 o 
 -16   7   6       27.87        0.05    111.30 o 
 -15   7   6       98.35      145.34     98.20 o 
 -14   7   6       10.60        0.05     94.89 o 
 -13   7   6      994.72      865.25     85.24 o 
 -12   7   6      516.80      545.33     58.88 o 
 -11   7   6     1633.79     1596.48     79.32 o 
 -10   7   6      536.69      451.05     47.59 o 
  -9   7   6      236.40      213.24     38.47 o 
  -8   7   6       59.41       60.10     64.45 o 
  -7   7   6     6176.56     6733.00    113.63 o 
  -6   7   6      709.12      566.09     42.07 o 
  -5   7   6    11184.99    11489.81    130.23 o 
  -4   7   6     1604.73     1749.80     56.10 o 
  -3   7   6      903.85      982.04     62.62 o 
  -2   7   6     1957.41     1979.34     66.73 o 
  -1   7   6     2448.52     2959.90     81.13 o 
   0   7   6     2649.62     3505.70     50.90 o 
   1   7   6     4489.29     5243.50     60.45 o 
   2   7   6     4710.16     4277.05     85.90 o 
   4   7   6      123.83        0.03     62.12 o 
   5   7   6      732.04      597.35     77.07 o 
   6   7   6      523.89      500.52     63.44 o 
   7   7   6     1982.26     2250.17    102.15 o 
   8   7   6        7.55       87.07     62.06 o 
   9   7   6     1101.18     1303.60    103.34 o 
  10   7   6       56.11        0.03     82.93 o 
  11   7   6      495.66      336.81    109.12 o 
  12   7   6      319.21      387.08    103.40 o 
  13   7   6      472.74      399.80    112.81 o 
  14   7   6       25.43       41.09     94.36 o 
 -15   8   6      407.52      327.50    121.61 o 
 -14   8   6       18.69       23.30     93.27 o 
 -13   8   6       60.00        0.03    104.80 o 
 -12   8   6       14.96        0.03     98.86 o 
 -11   8   6       42.81        0.03     94.25 o 
 -10   8   6        0.45        0.03     77.20 o 
  -9   8   6      880.96     1031.46     59.55 o 
  -8   8   6       71.32        0.03     63.55 o 
  -7   8   6     1042.45     1123.11     56.23 o 
  -6   8   6      160.52      200.01     33.96 o 
  -5   8   6     1407.19     1447.46     54.38 o 
  -4   8   6     2786.14     2352.95     62.04 o 
  -3   8   6     7222.09     7162.90    101.25 o 
  -2   8   6      993.60     1015.42     62.54 o 
  -1   8   6    13359.82    13199.29    168.14 o 
   0   8   6     5051.19     5191.96     65.38 o 
   1   8   6      259.89      270.19     28.45 o 
   2   8   6     1519.09     1190.82     56.76 o 
   3   8   6     5718.71     3224.75    183.62 o 
   4   8   6        7.50        0.03     48.49 o 
   5   8   6     2785.15     2157.27    116.44 o 
   6   8   6        8.80        0.03     57.13 o 
   7   8   6      149.09      107.08     65.09 o 
   8   8   6     1322.51     1634.90     98.12 o 
   9   8   6      586.49      639.58     97.64 o 
  10   8   6      596.70      644.59    103.03 o 
  11   8   6     3843.05     4263.29    172.14 o 
  12   8   6       98.11       42.98     94.91 o 
  13   8   6      117.84        0.05    109.34 o 
  14   8   6      267.22      388.80    105.73 o 
 -15   9   6       32.73       22.93    106.68 o 
 -14   9   6      227.44      334.21    106.95 o 
 -13   9   6      793.63      331.77    138.90 o 
 -12   9   6       38.03        0.03    112.65 o 
 -11   9   6     1514.32     1548.71     84.89 o 
 -10   9   6      206.68      208.36     42.84 o 
  -9   9   6      300.11      322.55     46.58 o 
  -8   9   6     3900.55     3776.42     94.75 o 
  -7   9   6     2126.45     2140.41     71.50 o 
  -6   9   6       51.98        0.03     59.55 o 
  -5   9   6     4714.39     4739.74     93.22 o 
  -4   9   6     1139.97     1082.70     50.96 o 
  -3   9   6        2.15       15.59     46.18 o 
  -2   9   6     7218.26     7468.79    129.25 o 
  -1   9   6     2049.92     1594.41     88.15 o 
   0   9   6      595.50      461.87     29.59 o 
   1   9   6     7781.63     8449.56     88.02 o 
   2   9   6      619.09      409.69     49.47 o 
   3   9   6     5363.40     2880.60    174.40 o 
   4   9   6     2581.93     1969.19    121.19 o 
   5   9   6       23.52        0.03     57.74 o 
   6   9   6       46.18       98.94     54.99 o 
   7   9   6       15.86        0.03     56.42 o 
   8   9   6      661.02      862.25     86.80 o 
   9   9   6      701.38      913.00     89.96 o 
  10   9   6     1407.90     1612.55    129.64 o 
  11   9   6        3.21       38.60     95.10 o 
  12   9   6      450.52      611.03    101.75 o 
  13   9   6      720.94      964.91    120.71 o 
  14   9   6       33.90       68.67    108.30 o 
 -15  10   6       80.54       76.30    111.27 o 
 -14  10   6       45.15       10.90    104.59 o 
 -13  10   6       32.36        0.03    106.31 o 
 -12  10   6     1652.12     1827.46    100.08 o 
 -11  10   6     1320.11     1228.07     79.01 o 
 -10  10   6      720.51      790.83     61.80 o 
  -9  10   6        2.52        0.03     72.14 o 
  -8  10   6      219.39      152.76     82.98 o 
  -7  10   6      738.49      713.81     51.49 o 
  -6  10   6     1015.16     1047.63     53.24 o 
  -5  10   6       15.65        0.03     59.44 o 
  -4  10   6      647.45      674.47     43.21 o 
  -3  10   6     2324.24     2412.77     91.94 o 
  -2  10   6        2.78        0.03     59.31 o 
  -1  10   6     4706.01     4493.47    124.00 o 
   0  10   6     7720.05     8536.38     90.14 o 
   1  10   6      597.48      673.91     37.94 o 
   2  10   6     9591.88     8843.66    128.50 o 
   3  10   6     3095.52     2267.61    131.26 o 
   4  10   6      705.23      722.06     80.97 o 
   5  10   6     1529.63     1286.79     95.42 o 
   6  10   6      180.20      222.97     60.85 o 
   7  10   6       11.80        0.03     65.09 o 
   8  10   6      208.34      205.47     83.01 o 
   9  10   6        1.01        0.03     85.85 o 
  10  10   6      834.94      879.09    118.59 o 
  11  10   6     1022.58     1273.88    125.72 o 
  12  10   6      278.77      330.87    102.05 o 
  13  10   6      170.55       78.95    112.52 o 
 -14  11   6      734.96      724.02     82.51 o 
 -13  11   6      305.50      250.70    112.81 o 
 -12  11   6        9.86        0.03    107.43 o 
 -11  11   6        4.07      150.77     47.72 o 
 -10  11   6     1801.48     2039.69     93.06 o 
  -9  11   6      336.71      381.70     51.57 o 
  -8  11   6      598.82      824.48     58.09 o 
  -7  11   6        4.09        0.03     73.57 o 
  -6  11   6      910.84      981.82     58.54 o 
  -5  11   6     1654.28     1807.33     67.42 o 
  -4  11   6     2791.65     2966.87    105.70 o 
  -3  11   6     1181.88     1228.20     79.11 o 
  -2  11   6     5518.05     5667.40    130.41 o 
  -1  11   6      615.52      414.92     78.40 o 
   0  11   6     4305.13     4649.99     70.31 o 
   1  11   6     1463.14     1587.34     48.01 o 
   2  11   6      539.86      403.25     55.65 o 
   3  11   6        3.29        0.03     66.41 o 
   4  11   6     2715.22     2198.79    146.77 o 
   5  11   6       38.34        0.03     65.09 o 
   6  11   6        2.48        0.03     66.84 o 
   7  11   6      399.77      484.64     85.77 o 
   8  11   6       83.73       51.25     73.84 o 
   9  11   6      827.75     1008.12    101.52 o 
  10  11   6     2024.97     2150.35    136.67 o 
  11  11   6      285.55      305.13     96.77 o 
  12  11   6      863.24      685.10    129.01 o 
  13  11   6       69.02       12.86     54.88 o 
 -14  12   6       81.85        8.70    107.53 o 
 -13  12   6      118.86      110.66     98.47 o 
 -12  12   6     1617.04     1431.47     93.61 o 
 -11  12   6       94.96      125.83     90.80 o 
 -10  12   6      135.48       51.35     99.95 o 
  -9  12   6       88.73       38.26     79.96 o 
  -8  12   6      104.81       92.82     75.96 o 
  -7  12   6      899.51     1020.45     67.84 o 
  -6  12   6     5054.59     5305.96    116.55 o 
  -5  12   6       83.09       30.57     78.08 o 
  -4  12   6     1557.64     1911.58     69.33 o 
  -3  12   6        0.68        0.03     60.02 o 
  -2  12   6       34.38       61.06     58.72 o 
  -1  12   6       24.14        0.03     58.04 o 
   0  12   6     3066.67     3307.02     67.23 o 
   1  12   6     2885.24     3016.77     65.59 o 
   2  12   6     2294.81     1722.65     83.49 o 
   3  12   6       23.98       12.33     61.64 o 
   4  12   6     2902.55     2107.40    138.42 o 
   5  12   6      227.00      254.33     78.74 o 
   6  12   6     2000.53     2534.24    124.50 o 
   7  12   6       13.34      104.17     69.91 o 
   8  12   6     1389.90     1340.08    121.45 o 
   9  12   6        1.47        0.03     85.13 o 
  10  12   6      294.98      297.15    105.89 o 
  11  12   6        0.28        0.05    103.21 o 
  12  12   6      109.44      104.94    105.57 o 
  13  12   6       76.88        0.05    108.49 o 
 -13  13   6        1.40        0.05     85.10 o 
 -12  13   6        9.55        0.05     90.94 o 
 -11  13   6      162.23        2.47    106.63 o 
 -10  13   6     1058.86     1131.62     77.97 o 
  -9  13   6      139.72      118.77     53.00 o 
  -8  13   6     3382.22     3835.01    110.93 o 
  -7  13   6       34.42       37.83     83.88 o 
  -6  13   6      366.16      349.80     55.30 o 
  -5  13   6      985.75     1164.47     65.64 o 
  -4  13   6     1878.17     2013.23     75.75 o 
  -3  13   6     1086.53     1076.87     88.87 o 
  -2  13   6     1175.24     1248.91     81.84 o 
  -1  13   6      221.30      254.17     69.22 o 
   0  13   6      234.68      195.00     47.43 o 
   1  13   6      206.12      248.60     36.96 o 
   2  13   6     1035.43      656.87    109.31 o 
   3  13   6       23.35       62.62     65.25 o 
   4  13   6     3054.82     2746.53    152.02 o 
   5  13   6       77.53       59.73     84.71 o 
   6  13   6     2830.33     2826.65    154.67 o 
   7  13   6      593.29      555.91    102.52 o 
   8  13   6      175.86      205.65     59.47 o 
   9  13   6       92.28       31.92     95.44 o 
  10  13   6      966.88      837.70    123.28 o 
  11  13   6       15.70        0.05     92.08 o 
  12  13   6      470.39      445.54    114.48 o 
 -13  14   6        8.10       55.04     86.35 o 
 -12  14   6      304.63      251.68    100.56 o 
 -11  14   6       77.19        0.05    101.91 o 
 -10  14   6      332.74      299.75    107.72 o 
  -9  14   6       93.34      115.54     63.36 o 
  -8  14   6      337.93      303.70     62.75 o 
  -7  14   6     1608.21     1490.06     87.25 o 
  -6  14   6     4133.17     4526.71    117.13 o 
  -5  14   6      315.46      248.07     89.08 o 
  -4  14   6     1729.68     1862.77    109.12 o 
  -3  14   6       35.29        0.03     74.90 o 
  -2  14   6      232.95      118.88     68.83 o 
  -1  14   6      157.07      259.55     73.57 o 
   0  14   6     1457.24     1492.55     54.30 o 
   1  14   6        0.18       42.31     45.07 o 
   2  14   6     2329.24     1400.72    153.11 o 
   3  14   6       98.08        0.03     80.44 o 
   4  14   6       68.21        0.03     91.89 o 
   5  14   6     3017.77     3138.43    152.84 o 
   6  14   6     1359.28     1583.07    118.67 o 
   7  14   6      351.13      196.46    111.01 o 
   8  14   6     3250.43     3572.70    171.83 o 
   9  14   6       37.50       76.22     89.51 o 
  10  14   6      172.06      202.98     96.98 o 
  11  14   6      128.52        0.05    101.75 o 
  12  14   6       18.67        2.89     89.43 o 
 -12  15   6       23.80        0.05    104.30 o 
 -11  15   6       64.23      126.36     91.47 o 
 -10  15   6      651.23      586.21     73.62 o 
  -9  15   6      112.74       34.04    101.75 o 
  -8  15   6     1341.59     1388.87     79.35 o 
  -7  15   6      460.17      422.90     62.33 o 
  -6  15   6        0.80       20.20     85.21 o 
  -5  15   6     2293.50     2519.34     88.47 o 
  -4  15   6      473.90      578.10     94.36 o 
  -3  15   6      271.24      179.09     86.80 o 
  -2  15   6      350.23      281.61     82.90 o 
  -1  15   6       13.17       57.08     67.69 o 
   0  15   6       30.41        0.05     51.62 o 
   1  15   6     2398.66     2742.71     85.37 o 
   2  15   6       42.39        0.03     78.56 o 
   3  15   6      211.52      131.37     83.06 o 
   4  15   6     3680.52     3540.86    174.08 o 
   5  15   6     1250.71     1136.68    125.83 o 
   6  15   6     1218.60     1322.67    126.22 o 
   7  15   6     1315.53     1595.71    114.80 o 
   8  15   6       44.46        4.69     96.42 o 
   9  15   6      670.69      615.51    112.73 o 
  10  15   6      362.18      338.72    106.76 o 
  11  15   6       35.77        0.05     95.92 o 
 -12  16   6      121.66       80.01    108.78 o 
 -11  16   6      205.60        0.05    125.00 o 
 -10  16   6      373.00      101.44    123.44 o 
  -9  16   6      985.15      961.60     89.93 o 
  -8  16   6      815.21      656.10     69.04 o 
  -7  16   6      890.60      956.03     70.05 o 
  -6  16   6      357.47      466.67     57.35 o 
  -5  16   6       24.43        0.03     90.43 o 
  -4  16   6      674.96      830.36     98.52 o 
  -3  16   6     1809.13     1819.08    116.65 o 
  -2  16   6      643.35      450.76    100.67 o 
  -1  16   6     1251.59      942.59    111.80 o 
   0  16   6      379.70      350.52     44.12 o 
   1  16   6        0.02        0.05     58.01 o 
   2  16   6      852.10      488.65    119.38 o 
   3  16   6      643.69      442.22    109.81 o 
   4  16   6      367.22      296.49     98.20 o 
   5  16   6     1624.22     1752.93    124.13 o 
   6  16   6      281.97      345.00     93.77 o 
   7  16   6      533.60      533.74    105.44 o 
   8  16   6      719.82      540.64    122.65 o 
   9  16   6       61.06        0.05     98.81 o 
  10  16   6        3.28        0.05     98.02 o 
  11  16   6      316.78      406.96    108.33 o 
 -11  17   6      215.59       58.70    116.63 o 
 -10  17   6       15.57       25.19     97.22 o 
  -9  17   6       51.09       21.47     99.92 o 
  -8  17   6       54.79        0.05    100.75 o 
  -7  17   6      444.51      363.08     57.29 o 
  -6  17   6       71.47      119.97     52.02 o 
  -5  17   6     1248.98     1253.63     82.11 o 
  -4  17   6      435.59      366.48     98.15 o 
  -3  17   6     1051.61      874.56    118.54 o 
  -2  17   6      138.60        0.03    103.08 o 
  -1  17   6     1141.05      972.63    118.67 o 
   0  17   6      185.52       98.84     67.71 o 
   1  17   6     1533.32     1467.77     98.17 o 
   2  17   6      150.95       74.71     88.95 o 
   3  17   6      893.35      873.23    112.92 o 
   4  17   6      162.42      106.47     95.68 o 
   5  17   6      448.34      383.18     96.16 o 
   6  17   6      244.65      315.23     89.72 o 
   7  17   6      618.36      742.42    111.40 o 
   8  17   6      112.69       15.56     97.56 o 
   9  17   6      368.06      125.72    120.23 o 
  10  17   6      110.72       69.25    108.12 o 
 -10  18   6       73.32       14.66    100.43 o 
  -9  18   6      481.49      471.84     70.47 o 
  -8  18   6        8.18        8.11     85.24 o 
  -7  18   6       32.84        0.05     83.41 o 
  -6  18   6       70.64        0.05     85.71 o 
  -5  18   6        9.56        0.03     92.02 o 
  -4  18   6        0.00        0.03     87.73 o 
  -3  18   6     1974.64     2060.13     95.68 o 
  -2  18   6      203.38      117.55    100.00 o 
  -1  18   6     2741.48     2697.35    110.34 o 
   0  18   6       81.84        0.03    102.71 o 
   1  18   6       38.96        0.03    107.06 o 
   2  18   6      177.54      206.90     55.36 o 
   3  18   6      802.31      794.60    110.93 o 
   4  18   6        0.79        0.05     86.40 o 
   5  18   6      475.11      400.94    100.93 o 
   6  18   6        0.65      121.74     67.55 o 
   7  18   6      384.41      330.00    103.82 o 
   8  18   6        0.02       87.15     79.06 o 
   9  18   6      102.68      148.87     98.84 o 
  -9  19   6       35.18       23.73     92.13 o 
  -8  19   6       53.40        0.05     95.36 o 
  -7  19   6       89.68       57.98     82.43 o 
  -6  19   6        5.15       47.96     79.43 o 
  -5  19   6      681.12      632.00     69.67 o 
  -4  19   6       14.13       27.36     89.64 o 
  -3  19   6      407.90      450.15     63.97 o 
  -2  19   6      214.59      200.96    104.27 o 
   0  19   6       60.17        0.03    104.96 o 
   1  19   6     3229.29     3650.49    171.40 o 
   2  19   6       78.83      176.94     82.19 o 
   3  19   6      461.85      390.13    110.16 o 
   4  19   6       83.06      205.31     50.66 o 
   5  19   6       54.11       83.35     79.59 o 
   6  19   6        6.13        0.05     97.25 o 
   7  19   6      173.54      106.74     97.49 o 
   8  19   6        0.03       31.47     84.92 o 
  -8  20   6       23.56      146.93     89.40 o 
  -7  20   6       98.19        0.05    107.51 o 
  -6  20   6        2.10        0.05     92.55 o 
  -5  20   6        3.47        0.05    113.98 o 
  -4  20   6       34.32       81.82     95.95 o 
  -3  20   6     1005.89      994.97     86.06 o 
  -2  20   6        2.10        5.04    101.36 o 
  -1  20   6     1981.91     1957.26    104.40 o 
   0  20   6      165.00        0.03    114.80 o 
   1  20   6       14.09        0.05    100.56 o 
   2  20   6      199.08      131.10    103.03 o 
   3  20   6      512.63      547.93     99.02 o 
   4  20   6      110.93        0.05    100.03 o 
   5  20   6      349.80      443.31     97.59 o 
   6  20   6        4.58        0.05     97.94 o 
   7  20   6       77.43      152.74     94.38 o 
  -7  21   6       97.41        0.05    125.93 o 
  -6  21   6        5.79        0.05    120.07 o 
  -5  21   6      554.04      563.36     82.13 o 
  -4  21   6      149.21       42.00    105.68 o 
  -3  21   6      226.99      218.73    109.71 o 
  -2  21   6      362.72      131.10    123.15 o 
  -1  21   6      245.58        0.03    123.23 o 
   0  21   6      223.78      115.91    113.31 o 
   1  21   6      760.23      536.63    130.84 o 
   2  21   6        3.51       69.91     47.22 o 
   3  21   6       47.10        0.05    101.30 o 
   4  21   6      226.05       85.00    118.32 o 
   5  21   6      221.42      414.84    104.72 o 
  -5  22   6        5.80        0.05    126.52 o 
  -4  22   6      158.27        0.05    137.89 o 
  -3  22   6       84.14      136.41     96.13 o 
  -2  22   6        0.48        0.05    109.44 o 
  -1  22   6      115.32      238.13     85.18 o 
   0  22   6       55.84        0.05    103.61 o 
   1  22   6       11.10        0.05    104.70 o 
   2  22   6      577.39      470.54    118.75 o 
   3  22   6      264.61       73.76    118.16 o 
   4  22   6      195.67       95.74    125.19 o 
 -15   0   7     2060.76     1862.16    112.89 o 
 -13   0   7      339.97      341.11     60.61 o 
 -11   0   7      280.43      171.53     92.93 o 
  -9   0   7     2180.51     2000.69     69.09 o 
  -7   0   7       30.32       22.01     40.51 o 
  -5   0   7     2215.02     2096.08     55.70 o 
  -3   0   7    33045.66    32487.38    178.74 o 
  -1   0   7    22089.84    22331.11    144.23 o 
   1   0   7     2059.66     2126.20     34.31 o 
   3   0   7     1605.36     1058.87     65.78 o 
   5   0   7     5149.23     3853.20    147.54 o 
   7   0   7     2054.99     2116.52     93.83 o 
   9   0   7      473.74      467.46     72.09 o 
  11   0   7     1755.53     1537.73    128.85 o 
  13   0   7      816.80      960.67    129.94 o 
  15   0   7      103.47        0.05    133.99 o 
 -16   1   7      109.08        0.05    122.30 o 
 -15   1   7        5.17        0.03    111.88 o 
 -14   1   7        8.47        0.05     91.49 o 
 -13   1   7      779.76      606.39     66.02 o 
 -12   1   7      488.65      504.00     57.90 o 
 -11   1   7     3800.54     3487.14    108.06 o 
 -10   1   7      124.51       75.06     71.24 o 
  -9   1   7       19.74       14.87     56.02 o 
  -8   1   7       19.62        1.35     45.15 o 
  -7   1   7      655.76      752.47     40.56 o 
  -6   1   7      248.13      351.87     31.95 o 
  -5   1   7    14611.79    15089.45    136.03 o 
  -4   1   7     4077.04     4200.27     70.07 o 
  -3   1   7     3619.09     4339.11     66.57 o 
  -2   1   7      336.79      337.69     27.10 o 
  -1   1   7    16966.44    17570.59    139.61 o 
   0   1   7     2355.79     2119.20     37.75 o 
   1   1   7    23348.45    23293.28     76.31 o 
   2   1   7       94.03       63.15     26.78 o 
   4   1   7      929.09      556.60     80.12 o 
   5   1   7      635.26      332.12     81.07 o 
   6   1   7     1588.73      910.80    111.91 o 
   7   1   7     4598.61     4309.07    126.04 o 
   8   1   7      651.50      799.58     82.35 o 
   9   1   7     1407.75     1649.80     90.67 o 
  10   1   7       63.90      111.06     65.14 o 
  11   1   7      946.95      838.29    103.74 o 
  12   1   7      140.79      187.68     80.04 o 
  13   1   7     1312.14     1692.91    140.04 o 
  14   1   7        0.05       63.60    103.42 o 
  15   1   7     1109.75     1213.30    150.27 o 
 -16   2   7       47.04        0.05    111.40 o 
 -15   2   7      848.64      786.17     77.52 o 
 -14   2   7       99.36       19.25     88.55 o 
 -13   2   7       91.71       68.72     79.64 o 
 -12   2   7      448.05      454.50     58.46 o 
 -11   2   7      830.86      666.67     62.12 o 
 -10   2   7     1508.45     1203.15     63.23 o 
  -9   2   7     3013.21     2924.08     80.46 o 
  -8   2   7      221.41      240.60     34.20 o 
  -7   2   7     2102.22     1969.67     61.03 o 
  -6   2   7      827.59     1009.32     43.21 o 
  -5   2   7      567.07      504.61     35.76 o 
  -4   2   7     1558.51     1694.13     49.15 o 
  -3   2   7     4659.34     4577.27     70.58 o 
  -2   2   7     4384.23     4478.83     67.13 o 
  -1   2   7    20298.92    21430.65    156.53 o 
   0   2   7      113.81       64.82     27.47 o 
   1   2   7       29.40        0.03     27.81 o 
   2   2   7      633.15      450.26     32.11 o 
   3   2   7     2381.98     1409.97    107.93 o 
   4   2   7     6773.98     3965.32    170.82 o 
   5   2   7     6077.58     3945.41    162.57 o 
   6   2   7       19.26       55.54     55.01 o 
   7   2   7     1424.30     1322.82     96.85 o 
   8   2   7     1225.97     1057.76     88.37 o 
   9   2   7        5.64        0.03     67.53 o 
  10   2   7      652.78      643.98     83.20 o 
  11   2   7      642.56      569.64     99.00 o 
  12   2   7      100.09       24.71     87.30 o 
  13   2   7      395.40      540.87    110.05 o 
  14   2   7      264.77      228.80    108.91 o 
  15   2   7      122.28      222.28    107.90 o 
 -16   3   7      216.68      410.57     61.75 o 
 -15   3   7       33.13       23.70     88.07 o 
 -14   3   7       97.20      118.72     86.62 o 
 -13   3   7      457.27      267.00     97.51 o 
 -12   3   7      809.34      747.93     66.20 o 
 -11   3   7      298.79      267.14     46.71 o 
 -10   3   7      879.83      819.41     58.88 o 
  -9   3   7      397.32      554.00     45.23 o 
  -8   3   7     2098.03     2134.47     66.92 o 
  -7   3   7     2332.84     2098.33     63.47 o 
  -6   3   7      253.89      281.43     32.03 o 
  -5   3   7     4463.17     4832.21     80.09 o 
  -4   3   7     4394.31     4143.82     70.07 o 
  -3   3   7    16455.62    18743.96    141.87 o 
  -2   3   7     5066.30     4925.08     82.96 o 
  -1   3   7      714.67      785.42     49.98 o 
   0   3   7     6342.06     6258.91     58.80 o 
   1   3   7     5983.95     6692.89     63.52 o 
   2   3   7     7115.54     6722.79     91.10 o 
   3   3   7     1930.51      984.34    105.49 o 
   5   3   7     2424.15     1513.71    137.68 o 
   6   3   7     7242.30     7343.10    154.96 o 
   7   3   7     1063.52     1062.82     88.87 o 
   8   3   7     2954.12     3161.02    134.66 o 
   9   3   7     3918.09     3342.55    158.86 o 
  10   3   7      129.00       26.80     80.84 o 
  11   3   7      179.53        0.03     96.27 o 
  12   3   7     1175.29     1161.95    117.13 o 
  13   3   7      173.00      125.77     94.28 o 
  14   3   7       21.35        0.05     96.66 o 
  15   3   7      258.19      258.55    111.35 o 
 -16   4   7       86.19       20.23     93.80 o 
 -15   4   7       26.13      125.00     81.87 o 
 -14   4   7      416.16      119.97    107.85 o 
 -13   4   7       30.55      119.41     74.82 o 
 -12   4   7      661.23      706.05     56.97 o 
 -10   4   7     1550.78     1576.49     72.35 o 
  -9   4   7     1484.75     1431.44     67.63 o 
  -8   4   7      796.57      664.77     55.01 o 
  -7   4   7     2364.79     2549.49     72.17 o 
  -6   4   7     5210.05     4706.17     87.94 o 
  -5   4   7      809.58      771.11     38.18 o 
  -4   4   7      991.29      847.30     38.55 o 
  -3   4   7      984.13      877.58     36.69 o 
  -2   4   7       51.93       29.16     20.26 o 
  -1   4   7     3557.00     3544.38     76.01 o 
   0   4   7      431.31      393.76     22.59 o 
   1   4   7       92.66       66.57     17.39 o 
   2   4   7      845.65      774.16     42.53 o 
   3   4   7     4491.78     2666.96    151.57 o 
   4   4   7     1346.06      764.27     84.68 o 
   5   4   7     4440.11     2656.28    147.81 o 
   6   4   7     3454.02     3624.05    118.69 o 
   7   4   7     1258.45     1518.96     90.99 o 
   8   4   7     2632.51     2805.25    125.93 o 
   9   4   7      134.77      168.99     68.98 o 
  10   4   7      108.03      138.90     43.06 o 
  11   4   7      245.23      188.53     85.24 o 
  12   4   7      308.91      330.02     93.77 o 
  13   4   7       53.41        9.97     84.34 o 
  14   4   7      156.96      148.79     98.09 o 
 -16   5   7       76.06        8.78     96.05 o 
 -15   5   7        5.94        0.05     95.21 o 
 -14   5   7      648.99      444.58    119.33 o 
 -13   5   7       36.44        0.03     92.50 o 
 -12   5   7       89.71        6.15     83.30 o 
 -11   5   7        0.29       75.45     62.25 o 
 -10   5   7     1809.43     1901.64     72.99 o 
  -9   5   7        2.15        0.03     71.79 o 
  -8   5   7    11988.46    12172.10    156.69 o 
  -7   5   7      427.65      381.48     47.14 o 
  -6   5   7     2821.15     3138.43     76.75 o 
  -5   5   7        6.57        0.03     48.89 o 
  -4   5   7        3.08       22.24     44.06 o 
  -3   5   7      789.97      916.37     39.13 o 
  -2   5   7     2268.69     1951.11     66.39 o 
   0   5   7     2032.87     1895.04     42.84 o 
   1   5   7       68.45      105.60     19.88 o 
   2   5   7     1762.51     1341.65     55.25 o 
   6   5   7     4763.39     4415.73    145.66 o 
   7   5   7      338.43      165.52     80.01 o 
   8   5   7      115.41      192.74     70.39 o 
   9   5   7      781.67      880.57     99.53 o 
  10   5   7     1898.84     1539.06    138.74 o 
  11   5   7      410.10      220.24     97.59 o 
  12   5   7     1295.36     1554.06    128.85 o 
  13   5   7        4.79      106.10     77.55 o 
  14   5   7      270.15      364.33     91.76 o 
 -16   6   7      122.60       14.82    107.80 o 
 -15   6   7        0.06       35.55     84.04 o 
 -14   6   7      194.98      173.31     59.89 o 
 -13   6   7      239.45        0.03    106.53 o 
 -12   6   7     1271.42     1349.34     83.57 o 
 -11   6   7      355.06      289.99     49.45 o 
 -10   6   7     1292.83     1219.53     74.13 o 
  -9   6   7       14.42        9.81     63.42 o 
  -8   6   7      854.67      829.22     56.02 o 
  -7   6   7       15.37        0.03     67.39 o 
  -6   6   7     9450.11     9006.21    124.34 o 
  -5   6   7       86.96        0.03     58.96 o 
  -4   6   7     5619.02     5753.27     91.92 o 
  -3   6   7      156.12      130.84     52.04 o 
  -2   6   7     4160.18     4225.40     94.41 o 
  -1   6   7      358.22      559.30     53.58 o 
   0   6   7     1670.78     1382.16     36.16 o 
   1   6   7      287.07      166.34     30.25 o 
   2   6   7     5633.41     4554.47     89.05 o 
   3   6   7       17.48       22.69     41.09 o 
   4   6   7      396.40      233.73     78.29 o 
   5   6   7       20.86        0.03     59.92 o 
   6   6   7     1566.54     1339.84     91.20 o 
   7   6   7        0.65        0.03     66.28 o 
   8   6   7     6192.71     7353.89    184.39 o 
   9   6   7        1.41        0.03     78.71 o 
  10   6   7      653.64      733.94    105.12 o 
  11   6   7        6.51       10.92     83.75 o 
  12   6   7      464.17      383.68    118.51 o 
  13   6   7       69.10      105.28     87.15 o 
  14   6   7      115.91      308.58     89.69 o 
 -15   7   7       11.10        0.05    100.72 o 
 -14   7   7      387.67      386.57     70.87 o 
 -13   7   7      285.41      300.83     60.45 o 
 -12   7   7       58.85        0.03     99.55 o 
 -11   7   7       23.30       59.39     78.18 o 
 -10   7   7     1044.55     1069.18     68.37 o 
  -9   7   7       59.26       87.73     67.10 o 
  -8   7   7     2839.03     2839.00     82.40 o 
  -7   7   7      116.39       89.82     61.51 o 
  -6   7   7      201.18      151.89     63.68 o 
  -5   7   7      174.47      200.86     29.38 o 
  -4   7   7     5976.51     6147.93     95.74 o 
  -3   7   7     7075.53     7522.35    126.01 o 
  -2   7   7    15001.06    14974.68    171.90 o 
  -1   7   7       79.36      112.81     27.33 o 
   0   7   7     2730.24     2706.92     50.21 o 
   1   7   7     1039.17     1458.43     40.96 o 
   2   7   7        2.08        6.84     33.33 o 
   3   7   7        3.40       38.34     46.90 o 
   5   7   7      127.20       95.47     58.86 o 
   6   7   7     4556.12     3928.36    153.29 o 
   7   7   7      208.05      231.90     75.24 o 
   8   7   7        0.28        0.03     79.43 o 
   9   7   7     1041.83      994.60     97.91 o 
  10   7   7     2192.54     2589.58    136.59 o 
  11   7   7      260.46      140.54    101.59 o 
  12   7   7     1664.89     1852.27    137.97 o 
  13   7   7       19.78        0.05     99.66 o 
  14   7   7      265.57      158.38    111.59 o 
 -15   8   7       92.36       28.39    107.14 o 
 -14   8   7      333.02      258.68     68.80 o 
 -13   8   7        0.55      139.06     91.52 o 
 -12   8   7     1163.61     1011.17     80.97 o 
 -11   8   7      180.03      116.12     85.61 o 
 -10   8   7     1158.78     1182.20     70.65 o 
  -9   8   7     1511.10     1353.23     67.74 o 
  -8   8   7      392.36      424.70     48.17 o 
  -7   8   7     1039.14      932.62     54.22 o 
  -6   8   7     2595.43     2784.65     75.93 o 
  -5   8   7     1039.94     1275.39     50.29 o 
  -4   8   7     2542.74     2802.12     69.44 o 
  -3   8   7     1779.58     1772.39     77.34 o 
  -2   8   7      155.25       41.84     55.54 o 
  -1   8   7     1763.03     1694.52     88.02 o 
   0   8   7     6068.60     7038.92     77.23 o 
   1   8   7     1775.07     1747.81     43.14 o 
   2   8   7     5026.09     4749.63     95.26 o 
   3   8   7     1152.81      530.24    108.75 o 
   4   8   7     1075.87      577.06     96.53 o 
   5   8   7      186.74       42.07     65.49 o 
   6   8   7       75.07       45.26     54.69 o 
   7   8   7      514.97      475.18     74.61 o 
   8   8   7      337.86      207.88     88.66 o 
   9   8   7        5.59        0.03     81.10 o 
  10   8   7     1041.46     1049.09    128.16 o 
  11   8   7      295.95      228.85    108.09 o 
  12   8   7      408.65      235.14    115.94 o 
  13   8   7      114.38        0.05    111.75 o 
  14   8   7      425.27      475.89    124.90 o 
 -15   9   7        8.48       78.48    109.07 o 
 -14   9   7      239.44       86.38    120.13 o 
 -13   9   7      460.17      170.39    120.60 o 
 -12   9   7        0.53        0.03    108.06 o 
 -11   9   7      621.47      639.69     67.00 o 
 -10   9   7      342.68      332.57     51.78 o 
  -9   9   7      337.76      290.41     46.50 o 
  -8   9   7      287.38      263.13     46.87 o 
  -7   9   7      105.46       71.40     63.02 o 
  -6   9   7     1001.19      881.58     53.05 o 
  -5   9   7      463.87      465.47     40.64 o 
  -4   9   7      928.53     1065.68     68.72 o 
  -3   9   7     3295.65     3561.51    103.77 o 
  -2   9   7     7463.04     7539.66    137.31 o 
  -1   9   7     3310.72     3436.53    112.60 o 
   0   9   7     6217.04     7070.05     82.48 o 
   1   9   7     4468.46     5339.73     72.43 o 
   2   9   7      996.28      599.39     57.61 o 
   5   9   7      100.67       39.64     64.08 o 
   6   9   7      590.66      709.97     72.88 o 
   7   9   7      250.32      168.56     73.97 o 
   8   9   7       40.57       26.51     69.12 o 
   9   9   7     1712.81     1587.36    125.43 o 
  10   9   7      968.74     1129.95    112.25 o 
  11   9   7      114.08       61.19     91.97 o 
  12   9   7      897.75      975.17    122.67 o 
  13   9   7      300.84      399.62    106.92 o 
 -14  10   7      133.97      138.55    113.21 o 
 -13  10   7      279.14      376.45     65.94 o 
 -12  10   7     1129.13      963.74     79.17 o 
 -11  10   7        0.40        0.03     93.06 o 
 -10  10   7       34.60        0.03     77.87 o 
  -9  10   7      297.34      225.91     49.13 o 
  -8  10   7      309.14      314.59     49.47 o 
  -7  10   7      165.46       71.69     69.81 o 
  -6  10   7     1170.61     1142.59     59.97 o 
  -5  10   7        9.15      102.52     54.80 o 
  -4  10   7      775.55      735.61     49.29 o 
  -3  10   7     1945.53     1939.76     88.92 o 
  -2  10   7       79.84      135.85     58.11 o 
  -1  10   7     9882.59    10075.52    175.83 o 
   0  10   7     3325.95     3708.10     64.32 o 
   1  10   7      576.06      582.84     36.35 o 
   2  10   7     1524.54     1426.80     70.71 o 
   4  10   7      639.37      414.89     87.81 o 
   5  10   7      361.11      221.51     75.93 o 
   6  10   7      539.01      433.13     86.14 o 
   7  10   7      211.72      276.92     79.72 o 
   8  10   7      297.63      281.61     81.98 o 
   9  10   7      111.37        0.03     99.39 o 
  10  10   7      512.47      367.51    114.82 o 
  11  10   7     1708.45     1805.13    141.76 o 
  12  10   7        0.94       31.36     88.63 o 
  13  10   7      147.72      103.87    117.37 o 
 -14  11   7       25.08        0.05    108.62 o 
 -13  11   7      514.62      412.18    120.23 o 
 -12  11   7      128.91        0.03    107.32 o 
 -11  11   7     1381.30     1293.24     83.30 o 
 -10  11   7      316.75      324.99     53.55 o 
  -9  11   7      125.67       21.77     73.73 o 
  -8  11   7      449.91      316.82     48.31 o 
  -7  11   7      118.49       78.95     75.98 o 
  -6  11   7     1620.19     1708.20     71.24 o 
  -5  11   7     3005.08     3149.06     86.08 o 
  -4  11   7       52.89       16.62     60.45 o 
  -3  11   7     1382.96     1523.57     83.01 o 
  -2  11   7      749.80      918.54     82.88 o 
  -1  11   7     2481.04     1957.74    112.17 o 
   0  11   7       21.62        0.03     45.36 o 
   1  11   7     5534.39     6030.27     94.04 o 
   2  11   7     1864.41     1736.73     73.60 o 
   4  11   7       55.83        0.03     70.12 o 
   5  11   7       24.67       52.52     62.94 o 
   6  11   7       24.23       28.79     69.99 o 
   7  11   7     1329.50     1283.75    100.96 o 
   8  11   7        1.42        0.03     84.63 o 
   9  11   7     1469.91     1566.66    131.66 o 
  10  11   7      118.28       89.27     56.44 o 
  11  11   7       35.06        0.05    102.07 o 
  12  11   7       58.99       94.12     95.66 o 
  13  11   7      356.66      311.68    128.00 o 
 -14  12   7       70.29        0.05    113.13 o 
 -13  12   7      224.42      252.93     64.45 o 
 -12  12   7       49.06       74.98     90.65 o 
 -11  12   7      125.00        0.03    107.56 o 
 -10  12   7      231.13       38.92     98.33 o 
  -9  12   7      952.51      846.59     67.95 o 
  -8  12   7       50.45        0.03     83.41 o 
  -7  12   7     2254.00     2127.57     85.87 o 
  -6  12   7        5.54        0.03     85.32 o 
  -5  12   7      853.83      949.03     61.64 o 
  -4  12   7       10.84        0.03     68.45 o 
  -3  12   7     2076.99     1920.73     96.98 o 
  -2  12   7      275.70      193.88     71.58 o 
  -1  12   7     4326.23     4186.14    136.03 o 
   0  12   7      142.59      106.68     44.28 o 
   1  12   7      539.92      727.65     40.59 o 
   2  12   7        0.00       55.73     32.37 o 
   3  12   7      536.28      129.75     93.46 o 
   4  12   7      328.88       78.21     85.10 o 
   5  12   7     4674.44     3445.55    191.71 o 
   6  12   7      163.97      266.77     79.38 o 
   7  12   7        1.19       14.08     77.28 o 
   8  12   7      354.67      197.28    100.40 o 
   9  12   7      457.95      292.14    113.90 o 
  10  12   7      325.97      121.13    110.79 o 
  11  12   7      938.66      925.62    130.07 o 
  12  12   7      101.54      113.82     97.78 o 
 -13  13   7      346.21      289.88    113.76 o 
 -12  13   7       98.13       67.05     89.16 o 
 -11  13   7      847.28      876.57     83.62 o 
 -10  13   7       37.39        4.77     89.69 o 
  -9  13   7       38.68        0.03     97.19 o 
  -8  13   7      233.47      284.95     91.65 o 
  -7  13   7     1367.95     1284.75     80.65 o 
  -6  13   7       99.54       68.67     92.21 o 
  -5  13   7     4518.60     4405.00    151.68 o 
  -4  13   7       38.50       12.01     73.44 o 
  -3  13   7      924.81      878.90     82.85 o 
  -2  13   7       67.54      146.93     57.27 o 
  -1  13   7      150.80        0.03     69.41 o 
   0  13   7       79.62        0.03     47.88 o 
   1  13   7     2576.55     2683.88     64.98 o 
   2  13   7      968.64      279.15    107.37 o 
   4  13   7      516.44      375.07     99.21 o 
   5  13   7       30.64        7.56     80.23 o 
   6  13   7     1092.08      762.81    117.37 o 
   7  13   7     2888.48     2924.45    156.02 o 
   8  13   7        3.67       55.41     88.26 o 
   9  13   7     1884.73     2058.11    151.89 o 
  10  13   7       31.19        0.05    101.89 o 
  11  13   7       53.00       53.71     91.47 o 
  12  13   7       14.70       60.26     91.20 o 
 -13  14   7       56.83      102.55     54.46 o 
 -12  14   7        4.51      105.81     83.94 o 
 -11  14   7      309.84      281.16    103.32 o 
 -10  14   7      187.46      306.22     60.02 o 
  -9  14   7     1893.14     1665.23     93.11 o 
  -8  14   7      138.12       36.11    100.77 o 
  -7  14   7     2228.04     2037.14     95.71 o 
  -6  14   7     1096.33     1426.94     76.51 o 
  -5  14   7      206.27      256.72     88.05 o 
  -4  14   7      663.03      762.70     87.65 o 
  -3  14   7      765.12      706.89     89.82 o 
  -2  14   7       24.15        0.03     64.42 o 
  -1  14   7      153.96      170.10     61.83 o 
   0  14   7      146.98      221.32     38.73 o 
   1  14   7       67.81       23.75     51.78 o 
   2  14   7       39.70       44.57     74.18 o 
   3  14   7     1205.68      756.52    115.86 o 
   4  14   7      425.48      258.18     97.41 o 
   5  14   7     2403.71     1837.16    160.64 o 
   6  14   7      962.68      854.20    113.55 o 
   7  14   7      866.47     1062.00    116.39 o 
   8  14   7       61.83      187.94     99.02 o 
   9  14   7      234.24      298.02    101.01 o 
  10  14   7       36.38       39.26     96.74 o 
  11  14   7      272.53      303.80    108.65 o 
 -12  15   7        7.05       66.63     92.16 o 
 -11  15   7      330.88      283.68     65.59 o 
 -10  15   7      338.16      296.80     66.17 o 
  -9  15   7        2.42       27.36     95.66 o 
  -8  15   7     1250.87     1005.45     88.05 o 
  -7  15   7     1065.73     1204.29     74.13 o 
  -6  15   7      626.91      679.72     66.02 o 
  -5  15   7     2933.75     3151.47    144.54 o 
  -4  15   7      306.53      232.99     86.38 o 
  -3  15   7        3.89        0.03     75.56 o 
  -2  15   7      169.85      182.43     81.74 o 
  -1  15   7       24.19        0.03     67.23 o 
   0  15   7      140.33      130.78     52.97 o 
   1  15   7     3726.10     3950.31     89.43 o 
   2  15   7      182.81      146.11     88.52 o 
   3  15   7     1272.27      794.36    133.78 o 
   4  15   7      689.83      342.64    115.75 o 
   5  15   7        5.22        0.03    100.96 o 
   6  15   7     1345.16     1238.57    134.28 o 
   7  15   7     1881.62     2167.61    139.43 o 
   8  15   7      179.94      194.81     54.01 o 
   9  15   7      459.27      540.26    102.55 o 
  10  15   7      109.79       29.99     97.25 o 
  11  15   7        2.62        0.05     93.72 o 
 -11  16   7        1.21        0.05    107.96 o 
 -10  16   7       44.44      122.51    102.76 o 
  -9  16   7      765.13      727.68     72.67 o 
  -8  16   7        1.00        0.05     94.89 o 
  -7  16   7        1.75       12.04     76.94 o 
  -6  16   7      968.45      955.60     81.26 o 
  -5  16   7       31.48       34.04     89.08 o 
  -4  16   7     1273.86     1310.92    120.82 o 
  -3  16   7      659.35      897.62     94.91 o 
  -2  16   7      252.23      123.10     95.44 o 
  -1  16   7      231.41      233.28     81.68 o 
   0  16   7      323.15      233.23     63.23 o 
   1  16   7      558.61      343.68     77.39 o 
   2  16   7      993.53      379.63    127.21 o 
   3  16   7       89.99       10.39     91.04 o 
   4  16   7      252.27      184.45     99.82 o 
   5  16   7      705.75      654.27    118.16 o 
   6  16   7      345.38      352.32    104.86 o 
   7  16   7      192.80      203.19    102.47 o 
   8  16   7      719.45      631.89    123.44 o 
   9  16   7      238.57      225.86    104.96 o 
  10  16   7      170.47      199.03     97.67 o 
 -11  17   7      138.77       14.93    113.45 o 
 -10  17   7      267.41      273.50    114.88 o 
  -9  17   7        7.05        0.05     95.52 o 
  -8  17   7      514.79      599.84     71.45 o 
  -7  17   7      242.06      114.11    106.23 o 
  -6  17   7      378.44      543.74     56.74 o 
  -5  17   7      270.64      286.09     58.06 o 
  -4  17   7      495.08      366.29     59.33 o 
  -3  17   7       95.76       46.21     87.46 o 
  -2  17   7     2489.50     1774.30    150.59 o 
  -1  17   7      474.39      307.62    103.77 o 
   0  17   7      776.90      527.17     84.04 o 
   1  17   7      578.51      479.71     76.91 o 
   2  17   7       63.31       31.89     85.13 o 
   3  17   7      454.36      609.67     95.66 o 
   4  17   7     1349.41     1051.31    126.46 o 
   5  17   7      146.45      153.69     85.77 o 
   6  17   7      987.18      881.37    118.24 o 
   7  17   7      251.13        0.05    109.52 o 
   8  17   7       22.58        0.05     98.33 o 
   9  17   7        1.33        0.05     96.56 o 
 -10  18   7      273.73      187.84    120.15 o 
  -9  18   7       20.89      126.41     83.91 o 
  -8  18   7       28.47        0.05    115.81 o 
  -7  18   7        6.04       61.48     72.86 o 
  -6  18   7      262.15      121.08    100.38 o 
  -5  18   7       53.16      133.81     81.23 o 
  -4  18   7     1300.51     1321.26     87.44 o 
  -3  18   7       74.95        0.03     98.36 o 
  -2  18   7        4.28        0.03    117.53 o 
  -1  18   7       29.07      132.83     92.24 o 
   0  18   7     2554.53     2583.88    160.66 o 
   1  18   7        0.18        0.03     92.16 o 
   2  18   7     1483.75     1664.22    125.27 o 
   3  18   7       62.29        0.05     84.71 o 
   4  18   7        0.39        0.05     87.94 o 
   5  18   7       26.67       17.23     82.24 o 
   6  18   7       30.99        0.05     96.82 o 
   7  18   7        3.89      101.65     81.95 o 
   8  18   7      290.37      277.42    102.15 o 
  -9  19   7       61.49        0.05     97.67 o 
  -8  19   7      275.59      110.40    109.39 o 
  -7  19   7        4.65       30.99     79.32 o 
  -6  19   7       29.30       19.09     86.08 o 
  -5  19   7        8.69       21.02     85.42 o 
  -4  19   7      322.14      170.74    113.55 o 
  -3  19   7      119.73      141.65     94.22 o 
  -2  19   7     3269.86     3652.13    127.18 o 
  -1  19   7        0.84        0.03    123.47 o 
   0  19   7     1136.63     1007.94    143.14 o 
   1  19   7        2.59        0.03    108.59 o 
   2  19   7      103.86       67.13     93.72 o 
   3  19   7       47.06        0.05     94.07 o 
   4  19   7      377.97      546.55     63.87 o 
   5  19   7        0.07        0.05     82.45 o 
   6  19   7      444.31      253.67    112.68 o 
   7  19   7       21.18       78.79     84.28 o 
  -8  20   7       21.11        0.05    103.11 o 
  -7  20   7        1.02        0.05     90.33 o 
  -6  20   7      180.41      121.05     97.80 o 
  -5  20   7       24.75       11.14    100.03 o 
  -4  20   7      628.79      559.25    127.21 o 
  -3  20   7       58.11       60.71     99.90 o 
  -2  20   7        2.21        0.05    109.44 o 
  -1  20   7      371.07      175.64    128.03 o 
   0  20   7     1043.56      843.99    152.05 o 
   1  20   7       93.85       65.19     97.99 o 
   2  20   7      521.67      475.52    110.74 o 
   3  20   7       30.65        0.05     95.76 o 
   4  20   7        0.16       98.49     84.10 o 
   5  20   7       59.47       13.73    102.10 o 
   6  20   7      189.36      179.54     60.95 o 
  -6  21   7       83.62      118.83     65.33 o 
  -5  21   7      115.70        0.05    119.41 o 
  -4  21   7       22.32        0.05    116.52 o 
  -3  21   7       37.39        0.05    103.61 o 
  -2  21   7      547.60      323.26    118.09 o 
  -1  21   7      111.15        0.03    124.77 o 
   0  21   7      367.92      187.55    125.59 o 
   1  21   7      210.65      279.23    100.38 o 
   2  21   7      178.13        0.05    114.43 o 
   3  21   7      607.60      519.16    120.66 o 
   4  21   7      384.43      382.73    118.93 o 
   5  21   7       43.63       49.21    105.84 o 
  -4  22   7      336.28      226.73     81.39 o 
  -3  22   7      139.30      245.90     61.08 o 
  -2  22   7       13.37        8.72     92.90 o 
  -1  22   7      153.26      237.97     58.30 o 
   0  22   7      155.17      299.48     92.69 o 
   1  22   7       69.19       33.78    106.23 o 
   2  22   7      123.79       31.34    109.76 o 
 -16   0   8       49.38        0.05    114.69 o 
 -14   0   8      108.54      221.24     54.83 o 
 -12   0   8     1627.38     1584.31     86.08 o 
 -10   0   8     2511.08     2150.14     80.36 o 
  -8   0   8      364.89      332.28     35.39 o 
  -6   0   8     2651.21     2007.87     58.06 o 
  -4   0   8    15986.38    14486.43    136.54 o 
  -2   0   8      380.89      323.42     27.57 o 
   0   0   8    16327.60    17991.15     98.76 o 
   2   0   8    11946.34    10506.32    103.48 o 
   4   0   8     1843.57     1335.66    108.73 o 
   6   0   8      590.45      456.09     77.73 o 
   8   0   8     1543.67     1702.96    108.89 o 
  10   0   8     1376.84     1417.31    113.50 o 
  12   0   8       15.55       81.47     88.47 o 
  14   0   8     2054.57     2735.42    162.02 o 
 -16   1   8      651.99      362.95    142.16 o 
 -15   1   8       49.76      110.50     67.92 o 
 -14   1   8      253.94      161.59    106.63 o 
 -13   1   8        8.83       47.54     78.16 o 
 -12   1   8      110.18      170.45     43.45 o 
 -11   1   8      923.33      855.20     64.80 o 
 -10   1   8     1232.51     1193.95     66.28 o 
  -9   1   8        0.47        0.03     60.61 o 
  -8   1   8     1061.26      859.37     50.77 o 
  -7   1   8      221.50       99.61     51.04 o 
  -6   1   8      933.53      689.66     40.27 o 
  -5   1   8      479.90      408.21     33.51 o 
  -4   1   8      366.65      511.63     34.07 o 
  -3   1   8     2298.97     2469.61     56.76 o 
  -2   1   8     6712.17     7528.71     92.32 o 
  -1   1   8      959.95      943.91     54.27 o 
   0   1   8    14281.16    14839.09    101.36 o 
   1   1   8      425.80      630.51     27.28 o 
   2   1   8     1799.58     1440.27     50.74 o 
   3   1   8       69.44       48.12     39.50 o 
   4   1   8      424.84       28.98     71.53 o 
   5   1   8     2242.44     1074.43    130.49 o 
   6   1   8     3930.87     2258.94    180.36 o 
   7   1   8      519.24      252.90     76.30 o 
   8   1   8        0.35        0.03     62.49 o 
   9   1   8      259.71       92.61     75.56 o 
  10   1   8      577.27      445.67    103.21 o 
  11   1   8        0.14        0.03     80.86 o 
  12   1   8     1921.92     2494.64    146.51 o 
  13   1   8      128.11       93.75    108.57 o 
  14   1   8       39.91        0.05    119.73 o 
 -16   2   8       91.81       86.75    114.24 o 
 -15   2   8      130.85        5.33    110.40 o 
 -14   2   8      117.12       19.70     91.65 o 
 -13   2   8      234.11      216.63     51.43 o 
 -12   2   8     1340.71     1526.09     83.25 o 
 -11   2   8      263.86      402.64     53.85 o 
 -10   2   8     1200.16     1238.52     66.12 o 
  -9   2   8     1092.54      995.48     55.12 o 
  -8   2   8       64.04       82.40     52.47 o 
  -7   2   8       77.34       52.97     49.39 o 
  -6   2   8     3363.73     3505.36     78.26 o 
  -5   2   8       10.83        2.25     46.10 o 
  -4   2   8    25870.67    24158.38    174.26 o 
  -3   2   8      315.08      340.71     33.43 o 
  -2   2   8     3223.57     3597.04     64.82 o 
  -1   2   8    11717.36    13258.70    136.38 o 
   0   2   8     5751.53     6070.54     63.76 o 
   1   2   8      101.46       85.29     16.60 o 
   2   2   8    10906.46    11076.12    112.12 o 
   3   2   8      205.73      134.44     47.93 o 
   4   2   8      361.43      195.00     70.05 o 
   5   2   8     2521.61     1419.09    134.10 o 
   6   2   8     2307.29     2419.23    105.01 o 
   7   2   8       25.29        0.03     60.71 o 
   8   2   8     1489.18     1570.16    108.86 o 
   9   2   8     1245.23     1049.62    112.49 o 
  10   2   8     1529.68     1338.97    126.07 o 
  11   2   8      545.39      452.22    100.08 o 
  12   2   8       28.54        0.05     88.31 o 
  13   2   8      126.41      129.78     93.22 o 
  14   2   8     1021.59     1164.10    130.92 o 
 -16   3   8       41.40       58.22    105.36 o 
 -15   3   8       27.91        0.05     90.99 o 
 -14   3   8      421.92      245.45    106.34 o 
 -13   3   8       24.89      111.96     73.62 o 
 -12   3   8      303.21      131.10     95.95 o 
 -11   3   8     2074.27     2090.25     86.77 o 
 -10   3   8     1264.53     1245.67     69.22 o 
  -9   3   8        2.48        0.03     72.06 o 
  -8   3   8     2605.10     2623.70     81.98 o 
  -7   3   8      207.97      189.48     36.56 o 
  -6   3   8     1825.87     1452.28     53.40 o 
  -5   3   8     1196.93     1060.88     44.86 o 
  -4   3   8      885.81     1133.53     46.26 o 
  -3   3   8     1550.06     1931.68     55.44 o 
  -2   3   8     3429.34     3820.64     82.03 o 
  -1   3   8       56.93       50.35     44.62 o 
   0   3   8       40.54       72.19     28.69 o 
   1   3   8     2833.45     3849.43     54.14 o 
   2   3   8      160.31      124.90     36.06 o 
   6   3   8     1152.91      897.86     91.33 o 
   7   3   8     2370.81     2102.52    109.73 o 
   8   3   8     1328.71     1407.11    109.23 o 
   9   3   8       23.31       57.35     75.80 o 
  10   3   8      726.60      650.00    102.07 o 
  11   3   8      142.87       71.69     89.93 o 
  12   3   8      179.49      243.30     92.79 o 
  13   3   8      318.97      140.99    109.50 o 
  14   3   8       15.66        8.35     92.63 o 
 -16   4   8       61.45       20.57     99.50 o 
 -15   4   8      176.11      319.34     52.39 o 
 -14   4   8       31.56       57.64     84.36 o 
 -13   4   8      173.18      202.71     51.06 o 
 -12   4   8      321.48      280.07     86.91 o 
 -10   4   8      415.97      395.43     50.00 o 
  -9   4   8     4216.33     4438.24    105.57 o 
  -8   4   8       31.00        0.03     73.89 o 
  -7   4   8     4697.00     4668.10     94.28 o 
  -6   4   8     1786.03     2027.84     64.69 o 
  -5   4   8     2363.17     2367.91     66.25 o 
  -4   4   8       20.06       25.50     44.96 o 
  -3   4   8     7269.94     8874.07    110.03 o 
  -2   4   8      293.42      383.31     47.43 o 
  -1   4   8       89.53      100.64     42.10 o 
   0   4   8       95.75       91.18     15.67 o 
   1   4   8     3604.46     3698.66     53.87 o 
   2   4   8     1253.05      960.83     49.15 o 
   4   4   8        4.24        0.03     50.53 o 
   6   4   8      415.74      432.07     68.77 o 
   7   4   8      769.75      706.15     92.32 o 
   8   4   8     1555.66     1421.34    113.82 o 
   9   4   8      841.82      758.38    106.58 o 
  10   4   8       91.03       42.87     77.97 o 
  11   4   8     1771.81     2254.73    127.05 o 
  12   4   8       99.46      109.89     86.32 o 
  13   4   8      395.60      385.88    103.21 o 
  14   4   8      114.84      246.64     83.96 o 
 -16   5   8        0.93        0.05     99.90 o 
 -15   5   8        0.01        0.05     86.96 o 
 -14   5   8      125.68      193.25     49.42 o 
 -13   5   8      317.32      119.73    101.81 o 
 -12   5   8      149.28      168.30     48.73 o 
 -11   5   8     1014.08      917.51     64.08 o 
 -10   5   8      187.56        0.03     87.57 o 
  -9   5   8      315.53      210.43     48.73 o 
  -8   5   8      966.56      928.56     55.73 o 
  -7   5   8     6346.27     6702.35    113.31 o 
  -6   5   8       50.94       43.45     58.64 o 
  -5   5   8    12067.57    12643.62    139.98 o 
  -4   5   8     1358.59     1501.75     50.35 o 
  -3   5   8      809.19      775.77     62.62 o 
  -2   5   8     1092.67     1322.67     64.74 o 
   0   5   8      547.69      522.40     36.40 o 
   1   5   8     3143.77     2709.04     51.25 o 
   2   5   8       73.91       49.07     22.46 o 
   4   5   8      693.23      176.01     87.17 o 
   5   5   8      108.00      154.12     66.47 o 
   6   5   8      608.96      180.23     90.09 o 
   7   5   8     5312.60     5251.18    193.64 o 
   8   5   8       40.65        0.03     80.68 o 
   9   5   8     4805.28     4456.51    187.36 o 
  10   5   8      465.89      529.26     99.42 o 
  11   5   8       11.54        0.03     90.86 o 
  12   5   8       19.97       29.11     82.24 o 
  13   5   8       29.55       89.24     80.20 o 
  14   5   8        7.10        0.05     87.86 o 
 -15   6   8      386.57      312.55    111.01 o 
 -14   6   8        0.97      129.14     84.49 o 
 -13   6   8      514.64      407.39     64.98 o 
 -12   6   8      153.70       75.64     89.66 o 
 -11   6   8      206.58      343.62     50.98 o 
 -10   6   8       22.78       55.28     76.81 o 
  -9   6   8     5071.22     4443.89    114.53 o 
  -8   6   8      157.50      207.93     42.37 o 
  -7   6   8     3021.08     2795.97     82.53 o 
  -6   6   8      622.73      707.61     45.76 o 
  -5   6   8       38.98      122.35     32.13 o 
  -4   6   8      386.40      327.48     61.75 o 
  -3   6   8    10373.51    11161.59    146.67 o 
  -2   6   8      119.72       85.13     49.68 o 
  -1   6   8     8355.71     8737.37    133.62 o 
   0   6   8     1477.87     1615.92     40.54 o 
   1   6   8      620.86      786.67     32.32 o 
   2   6   8        2.18        0.03     33.35 o 
   4   6   8      530.55      115.46     77.23 o 
   6   6   8       38.45       43.06     62.99 o 
   7   6   8     1912.98     1994.64    126.01 o 
   8   6   8      141.21        0.03     88.42 o 
   9   6   8      198.93      301.42     83.80 o 
  10   6   8       51.97      133.49     81.31 o 
  11   6   8     1871.20     2213.16    132.24 o 
  12   6   8      180.97        0.03    105.15 o 
  13   6   8      456.54      423.74    108.54 o 
  14   6   8       10.06        0.05    102.47 o 
 -15   7   8       71.82        0.05    114.51 o 
 -14   7   8       56.88      145.21     55.57 o 
 -13   7   8      765.52      720.41     74.71 o 
 -12   7   8       16.34       47.77     86.11 o 
 -11   7   8      815.93      785.03     64.11 o 
 -10   7   8       24.68       97.51     47.54 o 
  -9   7   8      303.84      266.50     53.13 o 
  -8   7   8       29.84       47.51     62.14 o 
  -7   7   8      929.65      908.73     52.97 o 
  -6   7   8      535.25      463.88     42.68 o 
  -5   7   8     3683.10     3592.82     79.67 o 
  -4   7   8     1420.23     1306.02     80.04 o 
  -3   7   8     3323.31     3270.62     99.82 o 
  -2   7   8     1147.95     1129.97     70.12 o 
  -1   7   8      477.72      265.73     66.78 o 
   0   7   8     1764.53     1709.05     44.49 o 
   1   7   8     5753.04     6282.51     77.28 o 
   2   7   8     1286.30     1067.62     63.23 o 
   4   7   8        4.13        0.03     54.77 o 
   5   7   8        0.47       37.09     56.76 o 
   6   7   8       11.25        0.03     67.29 o 
   7   7   8     2349.52     2078.47    131.26 o 
   8   7   8      710.14      488.91    102.20 o 
   9   7   8     2024.04     1947.03    138.92 o 
  10   7   8       25.22       12.91     84.34 o 
  11   7   8      153.69      214.03     90.17 o 
  12   7   8        2.47        0.05     91.97 o 
  13   7   8      134.41      241.53     98.55 o 
 -15   8   8      779.22      877.42     92.87 o 
 -14   8   8       59.73        0.05    111.48 o 
 -13   8   8      491.74      490.50     82.61 o 
 -12   8   8      981.05      995.19     80.25 o 
 -11   8   8        0.86        0.03     89.00 o 
 -10   8   8       54.89       76.14     71.19 o 
  -9   8   8      948.33      773.23     59.44 o 
  -8   8   8      161.38       90.06     70.73 o 
  -7   8   8     2725.82     2743.21     82.69 o 
  -6   8   8       94.21        8.96     59.63 o 
  -5   8   8       47.33        0.03     57.16 o 
  -4   8   8     1782.14     1912.08     65.78 o 
  -3   8   8     6406.23     7028.90    131.37 o 
  -2   8   8     2035.11     2169.41     88.02 o 
  -1   8   8    12404.71    11757.24    183.49 o 
   0   8   8     2144.75     2371.72     52.57 o 
   1   8   8     1268.65     1176.48     41.54 o 
   2   8   8     2578.66     2294.44     78.42 o 
   4   8   8       22.24       52.31     56.39 o 
   6   8   8      240.61      255.13     71.50 o 
   7   8   8      185.21      224.45     66.31 o 
   8   8   8      111.93      117.10     78.00 o 
   9   8   8       55.04      128.27     73.47 o 
  10   8   8      963.08     1217.73    113.15 o 
  11   8   8     1616.85     1740.34    144.41 o 
  12   8   8       21.46        0.05     93.99 o 
  13   8   8      293.81      326.82    115.46 o 
 -15   9   8        3.91        0.05    115.83 o 
 -14   9   8      576.39      526.58     81.29 o 
 -13   9   8      621.07      557.31     72.06 o 
 -12   9   8        0.07       19.22     94.20 o 
 -11   9   8      850.82      818.54     71.29 o 
 -10   9   8       23.68       70.68     71.82 o 
  -9   9   8     1019.73     1136.26     66.70 o 
  -8   9   8      103.89      102.58     69.81 o 
  -7   9   8      223.42      112.99     74.63 o 
  -6   9   8      279.67      351.66     43.88 o 
  -5   9   8     2119.35     2039.61     72.09 o 
  -4   9   8       21.00       99.18     50.51 o 
  -3   9   8       21.32        9.57     59.02 o 
  -2   9   8     5852.05     5915.05    136.51 o 
  -1   9   8      850.19      822.73     80.17 o 
   0   9   8      392.48      321.83     34.65 o 
   1   9   8     3285.60     3666.45     72.25 o 
   2   9   8       34.56        0.03     42.90 o 
   5   9   8      108.71        0.03     68.37 o 
   6   9   8       35.05        0.03     65.99 o 
   7   9   8      248.27      149.95     80.89 o 
   8   9   8        7.68       79.51     65.62 o 
   9   9   8      345.43      222.09     95.36 o 
  10   9   8      265.96       77.36    110.90 o 
  11   9   8       59.01        0.05    101.65 o 
  12   9   8      406.92      426.85    121.08 o 
  13   9   8      344.47      283.31    126.41 o 
 -14  10   8      190.49       48.04    119.49 o 
 -13  10   8       20.15      150.30     95.71 o 
 -12  10   8     1178.97     1322.08     87.01 o 
 -11  10   8        0.15        0.03     99.87 o 
 -10  10   8      665.45      666.17     61.22 o 
  -9  10   8      361.16      378.73     51.59 o 
  -8  10   8        0.03       29.53     70.42 o 
  -7  10   8     1151.54     1312.70     69.46 o 
  -6  10   8     3369.80     3548.52     97.09 o 
  -5  10   8       32.79       57.96     58.96 o 
  -4  10   8     3637.84     3766.95    117.58 o 
  -3  10   8     1698.78     1572.49     87.46 o 
  -2  10   8       10.17        0.03     65.56 o 
  -1  10   8     2540.59     2830.65    118.77 o 
   0  10   8     3704.40     4243.93     75.48 o 
   2  10   8     4367.70     3439.93    101.75 o 
   3  10   8      489.92       86.93     97.03 o 
   5  10   8      405.27      175.06     88.97 o 
   6  10   8      823.64      594.11    100.85 o 
   7  10   8      251.64      121.45     78.37 o 
   8  10   8      602.02      414.84     97.03 o 
   9  10   8      240.56      137.86     95.18 o 
  10  10   8      857.69      948.82    122.38 o 
  11  10   8      132.22       98.33     96.95 o 
  12  10   8       74.32       29.75     97.59 o 
  13  10   8      158.96      171.32    117.93 o 
 -14  11   8      434.40      374.88    117.32 o 
 -13  11   8      176.83      228.22     97.33 o 
 -12  11   8      122.09      120.15    101.57 o 
 -11  11   8      408.05      191.89    101.49 o 
 -10  11   8       22.48        0.03     87.12 o 
  -9  11   8      319.38      364.83     53.77 o 
  -8  11   8     2010.37     2421.22     84.68 o 
  -7  11   8       21.92        0.03     78.16 o 
  -6  11   8       65.14        0.03     74.55 o 
  -5  11   8       12.47        0.03     68.08 o 
  -4  11   8      739.00      836.94     84.26 o 
  -3  11   8      770.54      817.34     81.29 o 
  -2  11   8     5037.11     5337.30    149.90 o 
  -1  11   8        0.19        0.03     69.20 o 
   0  11   8     2157.33     2295.87     58.62 o 
   1  11   8     1493.93     1679.78     67.00 o 
   2  11   8       45.85        0.03     49.31 o 
   3  11   8      367.95      190.60     92.74 o 
   5  11   8      193.50       26.80     87.73 o 
   6  11   8     1198.25      892.45    127.15 o 
   7  11   8        0.27       10.07     72.38 o 
   9  11   8      990.20     1141.16    115.78 o 
  10  11   8     1046.28     1141.48    130.10 o 
  11  11   8      134.06      241.79     94.60 o 
  12  11   8      499.29      345.29    124.05 o 
 -13  12   8       25.39       14.02     94.89 o 
 -12  12   8      938.21      962.60     89.93 o 
 -11  12   8      143.32       49.76    102.63 o 
 -10  12   8      898.19      939.46     81.84 o 
  -9  12   8      131.09      129.88     55.30 o 
  -8  12   8      518.02      285.11     56.21 o 
  -7  12   8       23.75        0.03     83.91 o 
  -6  12   8     2698.69     3092.54     95.71 o 
  -5  12   8      736.54      568.63     55.20 o 
  -4  12   8     3993.82     4380.42    138.84 o 
  -3  12   8       52.31        0.03     73.31 o 
  -2  12   8       24.48       69.20     61.40 o 
  -1  12   8        8.71        0.03     62.89 o 
   0  12   8     2576.07     3320.36     69.83 o 
   1  12   8       26.21        0.03     48.49 o 
   2  12   8     4044.42     3100.41    113.45 o 
   4  12   8      678.26      367.14    108.28 o 
   5  12   8      191.83      210.43     80.20 o 
   6  12   8      832.17      614.79    106.61 o 
   7  12   8        0.18        0.03     93.30 o 
   8  12   8     2930.33     3217.62    159.97 o 
   9  12   8      194.48      285.14     96.64 o 
  10  12   8      655.05      855.39    120.37 o 
  11  12   8       48.70        0.05    109.42 o 
  12  12   8        0.75        0.05    100.45 o 
 -13  13   8       17.98       23.22     94.30 o 
 -12  13   8        8.07        0.05    107.14 o 
 -11  13   8      110.62        0.05    106.08 o 
 -10  13   8     1359.71     1175.73     86.14 o 
  -9  13   8      300.95      172.28    102.39 o 
  -8  13   8     1847.81     2126.59     92.77 o 
  -7  13   8       18.08        0.03     95.87 o 
  -6  13   8      780.59     1134.46     69.25 o 
  -5  13   8       13.72        0.03     86.56 o 
  -4  13   8      599.46      589.90     54.35 o 
  -3  13   8      163.93      184.90     66.52 o 
  -2  13   8     1092.25      982.12     92.02 o 
  -1  13   8      193.34        0.03     76.54 o 
   0  13   8     2212.38     2572.55     67.90 o 
   1  13   8      210.86      214.77     32.27 o 
   2  13   8      521.52       51.01    115.57 o 
   3  13   8      384.88      172.28     98.39 o 
   5  13   8       53.11        0.03     98.12 o 
   6  13   8      725.97      568.42    112.39 o 
   7  13   8        9.13      130.55     85.93 o 
   8  13   8      311.59      428.65     57.50 o 
   9  13   8       26.81        0.03    104.46 o 
  10  13   8      467.52      542.86    106.90 o 
  11  13   8      131.23      186.25     94.12 o 
 -12  14   8      337.45      230.39    108.70 o 
 -11  14   8       12.80        0.05    101.54 o 
 -10  14   8      499.19      350.04    127.15 o 
  -9  14   8      439.49      385.46     71.34 o 
  -8  14   8        6.53        0.03     96.56 o 
  -7  14   8      467.97      436.66     60.47 o 
  -6  14   8     3121.72     3401.30    117.13 o 
  -5  14   8      144.35      131.42     84.04 o 
  -4  14   8     1815.20     2158.94    114.45 o 
  -3  14   8      222.01      126.09     78.82 o 
  -2  14   8       86.86       69.30     69.38 o 
  -1  14   8       52.97        0.03     70.26 o 
   0  14   8      171.03       99.26     51.96 o 
   1  14   8      320.48      275.46     35.02 o 
   3  14   8      164.39      111.51     78.03 o 
   4  14   8      465.92      189.99    109.63 o 
   5  14   8      563.97      404.58    109.26 o 
   6  14   8     1413.33     1510.16    132.48 o 
   7  14   8       60.76       20.52     94.49 o 
   8  14   8     2267.26     2836.99    150.67 o 
   9  14   8       17.87       12.78     92.98 o 
  10  14   8      144.54      173.52    100.85 o 
  11  14   8      215.85      178.53    108.22 o 
 -12  15   8       50.73        0.05    109.97 o 
 -11  15   8       71.78      123.26     93.91 o 
 -10  15   8      398.70      329.92     72.54 o 
  -9  15   8      135.34      142.87    103.53 o 
  -8  15   8     1368.17     1369.72     91.02 o 
  -7  15   8      124.33       61.06    103.64 o 
  -6  15   8      319.14      161.54    109.52 o 
  -5  15   8      867.07      855.39    111.85 o 
  -4  15   8      850.47      788.34     96.29 o 
  -3  15   8      373.10      195.05     90.46 o 
  -2  15   8       25.23      116.41     66.33 o 
  -1  15   8      325.35      164.38     88.50 o 
   0  15   8      280.46      278.22     36.16 o 
   1  15   8      975.93     1181.25     79.46 o 
   2  15   8        0.14        0.03     82.08 o 
   3  15   8      618.05      270.87    118.30 o 
   4  15   8      207.41      150.11     95.02 o 
   5  15   8      217.07      206.19    102.39 o 
   6  15   8     1844.17     2226.36    148.60 o 
   7  15   8      254.02      425.36    108.67 o 
   8  15   8       78.15      153.74    101.49 o 
   9  15   8      350.24      553.92    106.10 o 
  10  15   8      146.52      149.42    100.98 o 
 -11  16   8       84.53      114.69     64.42 o 
 -10  16   8      196.32      175.54    108.01 o 
  -9  16   8      695.46      880.50     80.68 o 
  -8  16   8       87.88       92.29     92.29 o 
  -7  16   8     1370.96     1338.23     82.59 o 
  -6  16   8      536.82      496.10     66.49 o 
  -5  16   8       57.80       95.66     85.87 o 
  -4  16   8      401.52      149.69     99.61 o 
  -3  16   8     1102.27     1192.81    106.90 o 
  -2  16   8        6.68        0.03     73.17 o 
  -1  16   8      967.81      738.13    125.40 o 
   0  16   8      732.10      750.32     56.36 o 
   1  16   8       76.07        0.05     60.29 o 
   2  16   8      858.92      428.86    134.68 o 
   3  16   8      559.67      610.20     94.60 o 
   4  16   8      471.46      328.46    102.44 o 
   5  16   8     1694.91     1823.90    140.99 o 
   6  16   8       43.86      131.42     85.69 o 
   7  16   8      743.60     1032.83    114.64 o 
   8  16   8      419.64      400.76    111.91 o 
   9  16   8       16.88        0.05    101.65 o 
 -10  17   8       34.86       11.67    101.04 o 
  -9  17   8      100.17       84.12    101.83 o 
  -8  17   8       45.57        0.05     96.64 o 
  -7  17   8       73.53       61.22     49.37 o 
  -6  17   8       15.36        0.05     90.75 o 
  -5  17   8     1439.96     1446.42     85.82 o 
  -4  17   8      535.04      598.83     64.69 o 
  -3  17   8      649.40      601.85     86.43 o 
  -2  17   8      294.76      311.41     61.14 o 
  -1  17   8      110.32        0.03    127.05 o 
   0  17   8      168.81      116.07     91.04 o 
   1  17   8     1564.11     1902.67    127.02 o 
   2  17   8       78.79       26.49     91.55 o 
   3  17   8      244.60      262.10     89.98 o 
   4  17   8        1.56        4.67     83.75 o 
   5  17   8       12.12        4.83     85.74 o 
   6  17   8      352.93      356.99    108.17 o 
   7  17   8      309.12      323.63    107.93 o 
   8  17   8      170.19      311.86     94.12 o 
   9  17   8      369.27      438.11    115.75 o 
  -9  18   8      573.10      450.28     83.01 o 
  -8  18   8       35.55        0.05     98.70 o 
  -7  18   8      198.27      123.41     93.24 o 
  -6  18   8        0.76        0.05     89.24 o 
  -5  18   8        7.81        0.05     92.26 o 
  -4  18   8        4.91       89.80     57.64 o 
  -3  18   8     1695.82     1662.44     94.12 o 
  -2  18   8       83.08       38.23     58.59 o 
  -1  18   8     3014.49     3168.49    117.58 o 
   0  18   8      134.59       89.00     97.06 o 
   1  18   8      142.30      276.23     89.16 o 
   2  18   8       15.32        0.05     95.60 o 
   3  18   8      304.44      126.75    101.30 o 
   4  18   8       82.55       98.49     85.63 o 
   5  18   8      700.00      633.61    109.10 o 
   6  18   8        0.39        0.05     99.77 o 
   7  18   8      337.13      342.46    104.94 o 
   8  18   8        0.13       17.37     91.20 o 
  -8  19   8       12.20      106.98     83.30 o 
  -7  19   8       26.47        0.05     93.53 o 
  -6  19   8       13.70       97.88     79.85 o 
  -5  19   8      427.18      531.33     72.67 o 
  -4  19   8       16.53        0.05     90.72 o 
  -3  19   8      631.00      571.68     77.42 o 
  -2  19   8       57.22        7.53    105.52 o 
  -1  19   8      361.94        0.03    147.04 o 
   0  19   8        3.03        0.05     96.50 o 
   1  19   8     1437.15     1493.46    133.91 o 
   2  19   8       18.11        0.05     95.23 o 
   3  19   8      261.37      169.47    100.11 o 
   4  19   8       14.70        0.05     97.25 o 
   5  19   8        0.41        0.05     89.00 o 
   6  19   8        2.36       64.03     85.90 o 
   7  19   8      160.27      104.38    109.10 o 
  -7  20   8      175.59       94.20    116.57 o 
  -6  20   8       29.02        0.05    107.64 o 
  -5  20   8       31.35        0.05    112.54 o 
  -4  20   8       28.51       30.52     94.17 o 
  -3  20   8      826.36      880.73     75.00 o 
  -2  20   8        5.96        0.05    107.82 o 
  -1  20   8     1530.68     1489.80    107.72 o 
   0  20   8       79.20       43.59    108.43 o 
   1  20   8      146.78       15.54    108.01 o 
   2  20   8      381.49      526.88    109.04 o 
   3  20   8      358.96      409.32    107.77 o 
   4  20   8      169.36      208.54     99.16 o 
   5  20   8      526.80      627.49    125.22 o 
  -5  21   8      364.29      426.53     80.84 o 
  -4  21   8       48.67       29.32    110.58 o 
  -3  21   8      350.01      292.91    112.76 o 
  -2  21   8      261.67      289.88    108.38 o 
  -1  21   8       72.65        0.05    112.31 o 
   0  21   8      206.48      152.10    112.20 o 
   1  21   8      626.42      675.77    127.36 o 
   2  21   8       36.33        0.05    105.39 o 
   3  21   8       12.78        0.05    100.27 o 
   4  21   8      147.29        2.89    113.26 o 
  -2  22   8        2.01        0.05    107.69 o 
  -1  22   8      134.90      307.49     56.92 o 
   0  22   8      121.39      106.31    104.67 o 
   1  22   8        7.14        0.05     99.16 o 
 -15   0   9      668.64      669.48     78.98 o 
 -13   0   9      377.67      382.54     57.37 o 
 -11   0   9      136.98      225.11     56.26 o 
  -9   0   9     1116.23     1093.39     56.76 o 
  -7   0   9      971.82      994.90     47.93 o 
  -5   0   9      444.50      512.27     40.22 o 
  -3   0   9     2819.68     2265.84     58.22 o 
  -1   0   9    24107.37    24337.13    173.36 o 
   1   0   9     3109.85     3602.52     56.87 o 
   3   0   9     3836.44     2464.23    143.78 o 
   5   0   9     2077.40     1774.54    134.23 o 
   7   0   9     1409.33      938.74     89.37 o 
   9   0   9      166.89      276.63     73.49 o 
  11   0   9     2076.78     2839.43    130.81 o 
  13   0   9      708.92      899.13    131.87 o 
 -16   1   9      151.71      158.94    110.29 o 
 -15   1   9        5.12        0.05    102.55 o 
 -14   1   9        4.46        0.05     91.60 o 
 -13   1   9      502.91      552.57     59.15 o 
 -12   1   9      388.69      426.16     61.38 o 
 -11   1   9     3340.48     3268.29    103.42 o 
 -10   1   9        0.48        8.88     68.27 o 
  -9   1   9      181.38      235.98     40.56 o 
  -8   1   9      378.84      482.20     39.48 o 
  -7   1   9      338.78      344.90     35.18 o 
  -6   1   9        0.23        0.03     49.21 o 
  -5   1   9     7385.98     6806.97    104.83 o 
  -4   1   9      930.23     1073.21     47.43 o 
  -3   1   9     9354.02     9774.79    114.69 o 
  -2   1   9     1254.35     1436.38     64.24 o 
  -1   1   9     2210.76     2159.63     75.48 o 
   0   1   9     5812.87     5546.05     74.68 o 
   1   1   9    16500.08    19051.69    117.40 o 
   2   1   9       54.47       96.98     32.45 o 
   4   1   9       46.89        0.03     52.10 o 
   5   1   9       29.30       52.49     57.27 o 
   6   1   9      395.02       77.81     78.93 o 
   7   1   9     1402.39     1012.87     99.84 o 
   8   1   9      270.18      162.76     78.74 o 
   9   1   9     1522.60     1318.74    117.34 o 
  10   1   9       56.00       45.97     75.64 o 
  11   1   9      515.41      395.75    102.95 o 
  12   1   9      148.93      158.49     94.62 o 
  13   1   9     1088.07     1212.00    138.21 o 
  14   1   9        4.35      114.21     98.07 o 
 -16   2   9       81.86       62.06    108.22 o 
 -15   2   9      466.09      354.44     70.89 o 
 -14   2   9        5.01        0.05     88.26 o 
 -13   2   9      212.04       67.71     92.21 o 
 -12   2   9      201.33      205.63     57.66 o 
 -11   2   9      343.41      415.58     59.04 o 
 -10   2   9     1911.49     1855.69     87.52 o 
  -9   2   9     2362.90     2254.41     75.88 o 
  -8   2   9       93.60       26.06     66.94 o 
  -7   2   9     1066.39     1109.59     49.87 o 
  -6   2   9      621.25      795.34     46.93 o 
  -5   2   9      344.34      350.94     40.80 o 
  -4   2   9      330.10      399.19     33.94 o 
  -3   2   9     3446.94     2926.84     65.80 o 
  -2   2   9      774.62      882.93     59.41 o 
  -1   2   9      527.88      483.18     58.04 o 
   0   2   9     4947.84     5207.04     59.33 o 
   1   2   9      798.76      787.28     36.19 o 
   2   2   9     1246.96      884.87     46.45 o 
   4   2   9     2842.68     1316.81    130.70 o 
   6   2   9       43.71        0.03     63.97 o 
   7   2   9     1962.92     1468.38    112.78 o 
   8   2   9      142.58       44.57     72.91 o 
   9   2   9        8.48        0.03     76.06 o 
  10   2   9      238.23        0.03     92.42 o 
  11   2   9     1074.34     1304.03    118.91 o 
  12   2   9       58.35      125.38     53.45 o 
  13   2   9      558.37      580.72    121.77 o 
  14   2   9       51.22       17.21    105.54 o 
 -16   3   9      215.22      227.26     71.42 o 
 -15   3   9       33.16       77.07     89.08 o 
 -14   3   9      209.18      198.63     93.16 o 
 -13   3   9      585.26      744.04     65.30 o 
 -12   3   9     1042.39      905.10     73.97 o 
 -11   3   9     1245.57     1156.35     82.59 o 
 -10   3   9     1105.74     1063.19     66.36 o 
  -9   3   9      297.05      301.10     50.45 o 
  -8   3   9     2084.07     2026.64     77.65 o 
  -7   3   9       26.11      102.58     40.35 o 
  -6   3   9     1900.40     2156.98     66.41 o 
  -5   3   9     4170.72     3827.98     82.51 o 
  -4   3   9     2287.63     2718.80     66.57 o 
  -3   3   9     1958.05     2095.97     58.99 o 
  -2   3   9     4436.31     4586.97     99.16 o 
  -1   3   9      879.09     1109.61     63.18 o 
   0   3   9    11404.89    11470.04    100.06 o 
   1   3   9     2775.01     3160.22     54.35 o 
   2   3   9      837.13      744.04     48.07 o 
   3   3   9      278.94       27.02     73.89 o 
   6   3   9     3229.83     2745.57    147.78 o 
   7   3   9     1124.69      775.14    113.02 o 
   8   3   9      148.18      177.53     41.41 o 
   9   3   9     2599.67     2229.46    153.88 o 
  10   3   9      659.36      358.34    111.78 o 
  11   3   9       50.26      115.38     50.16 o 
  12   3   9      597.29      350.57    112.89 o 
  13   3   9       70.74        0.05     97.62 o 
  14   3   9       14.43        0.05     91.57 o 
 -15   4   9       53.10       55.57     88.31 o 
 -14   4   9        9.53        0.05     91.20 o 
 -13   4   9       33.98        0.05     86.80 o 
 -12   4   9      695.06      607.31     64.88 o 
 -10   4   9     1792.74     1561.25     75.67 o 
  -9   4   9      902.24      838.29     59.07 o 
  -8   4   9      435.32      431.01     48.89 o 
  -7   4   9     2020.54     1906.89     70.73 o 
  -6   4   9     5435.15     5127.21     97.62 o 
  -5   4   9     1650.84     1858.53     61.38 o 
  -4   4   9     5764.63     6456.56    102.58 o 
  -3   4   9      517.47      512.08     41.60 o 
  -2   4   9     1176.45     1778.46     69.70 o 
  -1   4   9      567.02      536.74     58.43 o 
   0   4   9        3.54       14.13     30.94 o 
   1   4   9     2269.11     2594.98     51.25 o 
   2   4   9    10456.78     9004.19    122.94 o 
   6   4   9      207.40      154.54     72.67 o 
   7   4   9      715.24      643.69     99.10 o 
   8   4   9     3959.21     3859.03    178.98 o 
   9   4   9       32.05        0.03     84.76 o 
  10   4   9      633.04      770.71    103.03 o 
  11   4   9      181.19      154.51     89.53 o 
  12   4   9       14.28      142.24     73.47 o 
  13   4   9      379.59      283.15    113.92 o 
  14   4   9       14.50        0.05     99.50 o 
 -15   5   9       26.03      129.43     90.54 o 
 -14   5   9      253.40      286.46     61.53 o 
 -13   5   9      183.07       53.16     92.42 o 
 -12   5   9      129.54      275.67     59.04 o 
 -10   5   9     3137.37     2881.90    105.09 o 
  -9   5   9     1486.72     1441.49     79.27 o 
  -8   5   9     3947.73     3921.39     98.78 o 
  -7   5   9      862.19      758.75     50.35 o 
  -6   5   9     5485.17     5577.58    103.29 o 
  -5   5   9     1350.20     1315.80     54.69 o 
  -4   5   9     1043.97     1209.80     51.14 o 
  -3   5   9     1059.46     1265.93     66.70 o 
  -2   5   9     5382.19     5707.19    115.94 o 
  -1   5   9     2560.86     2962.39     95.79 o 
   0   5   9     1372.81     1501.12     46.87 o 
   1   5   9        2.06       14.66     32.32 o 
   2   5   9       70.35       38.02     39.08 o 
   3   5   9      392.58      136.70     77.63 o 
   5   5   9       23.97        0.03     66.92 o 
   6   5   9     5410.81     2776.57    213.82 o 
   7   5   9      136.52       19.01     82.11 o 
   8   5   9        0.42        0.03     83.06 o 
   9   5   9       34.29        0.03     83.12 o 
  10   5   9      481.63      614.66     99.50 o 
  11   5   9        1.00        0.05     81.95 o 
  12   5   9      430.14      384.45    107.35 o 
  13   5   9       21.43        0.05     95.63 o 
 -15   6   9        0.09        0.05    100.83 o 
 -14   6   9       22.71        0.05     97.83 o 
 -13   6   9       25.35        0.05     96.77 o 
 -12   6   9      305.49      317.22     61.27 o 
 -11   6   9       28.55      132.16     75.96 o 
 -10   6   9     1220.04     1170.91     76.75 o 
  -9   6   9       21.21        0.03     87.70 o 
  -8   6   9       25.79      125.72     44.73 o 
  -7   6   9       36.51        0.03     67.08 o 
  -6   6   9     2321.56     2284.47     74.58 o 
  -5   6   9     1930.54     1971.34     64.90 o 
  -4   6   9     5075.19     5567.37     99.71 o 
  -3   6   9       18.29        0.03     55.04 o 
  -2   6   9      461.11      406.96     53.05 o 
  -1   6   9     2771.84     3048.53     90.43 o 
   0   6   9      904.60      950.33     38.15 o 
   1   6   9      887.97      800.91     36.11 o 
   2   6   9     4985.10     4915.22    101.97 o 
   3   6   9      441.51       33.78     86.91 o 
   5   6   9      224.22        0.03     83.06 o 
   6   6   9     1361.83     1272.53    108.09 o 
   7   6   9        2.53       56.76     70.71 o 
   8   6   9     4219.92     3935.01    189.91 o 
   9   6   9      235.04       84.63     94.83 o 
  10   6   9     1339.79     1659.66    119.12 o 
  11   6   9      204.06      112.01     90.01 o 
  12   6   9        0.08        0.05     97.11 o 
  13   6   9        9.80        0.05     85.13 o 
 -15   7   9        0.24       37.75     99.90 o 
 -14   7   9      963.30      853.53     94.04 o 
 -13   7   9        2.11        0.05    101.75 o 
 -12   7   9        0.30        0.03     93.32 o 
 -11   7   9       43.34        0.03     84.71 o 
 -10   7   9      153.06      163.47     79.80 o 
  -9   7   9      380.78      387.24     54.77 o 
  -8   7   9     4726.54     4811.59    110.77 o 
  -7   7   9       32.50        0.03     71.74 o 
  -6   7   9     1413.26     1590.70     64.58 o 
  -5   7   9      169.33      233.76     32.85 o 
  -4   7   9      955.52      975.22     70.28 o 
  -3   7   9     6014.11     6573.19    133.75 o 
  -2   7   9     8001.47     7488.01    144.28 o 
  -1   7   9      273.95      238.95     54.62 o 
   0   7   9     2235.77     2220.37     51.96 o 
   1   7   9      385.28      360.94     38.81 o 
   2   7   9      110.30       96.21     38.58 o 
   3   7   9       69.98       14.10     61.91 o 
   5   7   9      220.65        0.03     86.19 o 
   6   7   9     3124.29     1656.19    184.52 o 
   7   7   9       39.86        0.03     72.33 o 
   8   7   9        6.92        1.96     79.11 o 
   9   7   9      836.65      723.52    117.85 o 
  10   7   9      600.63      609.43    111.96 o 
  11   7   9        9.92       90.01     68.22 o 
  12   7   9      389.73      419.16    109.57 o 
  13   7   9      110.18      166.39     95.15 o 
 -15   8   9       55.29      169.73     57.82 o 
 -14   8   9       53.32       55.12    110.58 o 
 -13   8   9      249.72      321.41     70.12 o 
 -12   8   9      577.04      604.72     76.38 o 
 -11   8   9        6.11        0.03     84.15 o 
 -10   8   9      117.33       40.59     85.08 o 
  -9   8   9        5.28       26.54     75.19 o 
  -8   8   9        6.34        1.78     74.95 o 
  -7   8   9      843.67      844.28     57.85 o 
  -6   8   9     1999.44     1837.32     70.28 o 
  -5   8   9      992.12      999.14     56.97 o 
  -4   8   9      588.91      364.99     72.78 o 
  -3   8   9      276.20      262.23     71.03 o 
  -2   8   9        0.25       33.99     56.13 o 
  -1   8   9     1309.19     1174.86     84.20 o 
   0   8   9     1338.94     1697.63     50.11 o 
   1   8   9        9.14       25.77     37.73 o 
   2   8   9     4727.85     4034.70    104.01 o 
   3   8   9      520.04       67.82     94.99 o 
   4   8   9     1403.03      460.20    134.50 o 
   5   8   9      245.08        0.03     80.94 o 
   6   8   9      125.62      165.70     61.96 o 
   7   8   9        7.19        0.03     73.25 o 
   8   8   9     1109.40      921.59    121.11 o 
   9   8   9      206.91      294.82     82.98 o 
  10   8   9      721.98      981.43    105.44 o 
  11   8   9      163.85      184.18     94.94 o 
  12   8   9       99.88        0.05    120.21 o 
  13   8   9      178.62      189.77    110.48 o 
 -14   9   9      466.69      352.64    124.74 o 
 -13   9   9      775.46      723.52     78.98 o 
 -12   9   9       15.58        0.03     98.84 o 
 -11   9   9       85.65       94.91     84.44 o 
 -10   9   9       44.75        0.03     75.85 o 
  -9   9   9       80.58       75.67     39.69 o 
  -8   9   9     1066.29     1302.78     69.20 o 
  -7   9   9      715.49      747.96     56.34 o 
  -6   9   9        2.21        4.96     64.11 o 
  -5   9   9     3157.00     3363.60     88.44 o 
  -4   9   9     1736.22     1818.44     93.69 o 
  -3   9   9     2378.79     2553.04    101.70 o 
  -2   9   9     4735.22     4811.98    130.04 o 
  -1   9   9     1386.30     1230.96     92.93 o 
   0   9   9     4485.70     5159.48     77.57 o 
   1   9   9     1754.23     1460.66     63.87 o 
   2   9   9       62.82        0.03     45.84 o 
   5   9   9       14.19        0.03     65.86 o 
   6   9   9      442.32      366.45     90.67 o 
   7   9   9      117.91      175.99     67.74 o 
   8   9   9        7.35       62.75     69.70 o 
   9   9   9      741.94      807.24    110.10 o 
  10   9   9      418.59      395.06    109.50 o 
  11   9   9       37.30      171.06     84.20 o 
  12   9   9      566.82      446.60    134.60 o 
 -14  10   9      133.94      167.77    113.07 o 
 -13  10   9      404.15      410.91     71.13 o 
 -12  10   9      211.05      160.45    101.67 o 
 -11  10   9       50.37      117.10     85.48 o 
 -10  10   9       94.14       36.11     77.68 o 
  -9  10   9       67.53        0.03     82.45 o 
  -8  10   9      273.80      312.00     50.98 o 
  -7  10   9      709.14      675.79     54.22 o 
  -6  10   9        1.06        0.03     68.14 o 
  -5  10   9      186.10      213.50     71.53 o 
  -4  10   9      864.41      874.69     82.90 o 
  -3  10   9     1169.55     1131.46     90.54 o 
  -2  10   9       43.78       47.06     68.08 o 
  -1  10   9     4824.70     4811.19    144.20 o 
   0  10   9     1875.65     2245.74     59.55 o 
   1  10   9     1078.13     1375.16     50.21 o 
   2  10   9     1571.29      877.74     73.41 o 
   3  10   9      256.30      159.60     79.38 o 
   4  10   9        1.03        0.03     69.62 o 
   5  10   9      780.96      304.65    114.59 o 
   6  10   9      219.66      147.04     77.95 o 
   7  10   9      541.56      146.32    109.26 o 
   8  10   9      496.18      705.17     82.98 o 
   9  10   9        3.52        0.03     92.47 o 
  10  10   9      306.91      505.16    102.20 o 
  11  10   9      619.56      858.30    117.58 o 
  12  10   9       20.39        0.05    103.87 o 
 -14  11   9        0.98       65.41     98.65 o 
 -13  11   9      527.15      414.99    118.14 o 
 -12  11   9        0.29        0.05    104.99 o 
 -11  11   9      892.47      828.90     79.85 o 
 -10  11   9      148.43      128.58     92.18 o 
  -9  11   9      201.89       23.33     84.81 o 
  -8  11   9        0.42       24.13     74.92 o 
  -7  11   9     1547.56     2047.80     80.15 o 
  -6  11   9      336.36      170.98     89.72 o 
  -5  11   9     2635.33     2831.66    117.74 o 
  -4  11   9       11.25        0.03     76.36 o 
  -3  11   9     4077.88     3628.40    133.73 o 
  -2  11   9     1213.37      867.90     99.58 o 
  -1  11   9      269.51      296.41     70.81 o 
   0  11   9      890.01      832.14     64.29 o 
   1  11   9     4658.07     4519.13     96.74 o 
   2  11   9     2040.48     1596.93     86.38 o 
   4  11   9      283.02        0.03     87.25 o 
   5  11   9      115.07        0.03     84.31 o 
   6  11   9        8.54      125.56     72.48 o 
   7  11   9      632.65      367.94    109.76 o 
   8  11   9      265.23      173.52    102.39 o 
   9  11   9     1038.80     1180.88    124.95 o 
  10  11   9        1.18      179.73     83.65 o 
  11  11   9      114.10      167.61    102.66 o 
  12  11   9       96.54       49.10    113.63 o 
 -13  12   9      229.78      203.91    111.64 o 
 -12  12   9       41.82       86.93     96.45 o 
 -11  12   9        0.05        0.03    106.87 o 
 -10  12   9       20.41       49.71     47.46 o 
  -9  12   9     1006.70     1135.57     78.93 o 
  -8  12   9      188.13      230.39     47.62 o 
  -7  12   9     1418.26     1416.81     76.51 o 
  -6  12   9      649.18      627.12     69.04 o 
  -5  12   9      772.82      652.04     99.00 o 
  -4  12   9      871.34      824.42     91.02 o 
  -3  12   9      794.30      917.61     92.26 o 
  -2  12   9       39.96       59.63     68.00 o 
  -1  12   9     1971.52     1899.99    118.11 o 
   0  12   9       40.36       70.65     47.75 o 
   1  12   9      948.48     1034.35     52.20 o 
   2  12   9       66.06       85.53     50.35 o 
   4  12   9      351.49      211.78     88.31 o 
   5  12   9     1348.05      348.42    164.43 o 
   6  12   9       64.06       20.87     87.20 o 
   7  12   9     2108.92     2074.36    141.10 o 
   8  12   9       55.28       13.89     98.28 o 
   9  12   9      124.86        0.03    109.84 o 
  10  12   9      139.36        2.62    108.30 o 
  11  12   9      433.79      429.58    121.43 o 
 -13  13   9      134.28      100.88    107.96 o 
 -12  13   9       68.18       25.32    105.92 o 
 -11  13   9     1045.62     1038.77     89.16 o 
 -10  13   9        0.22        0.05     90.70 o 
  -9  13   9      284.25      320.32     60.37 o 
  -8  13   9       81.15       82.66     92.61 o 
  -7  13   9      568.38      670.52     67.74 o 
  -6  13   9        0.77        0.03     88.66 o 
  -5  13   9     3181.75     3663.77    152.34 o 
  -4  13   9      254.53       50.74     94.78 o 
  -3  13   9      267.69      192.48     83.70 o 
  -2  13   9        1.11       66.78     61.91 o 
  -1  13   9      185.92      201.65     67.39 o 
   0  13   9      277.83      329.39     39.87 o 
   1  13   9     2782.23     3136.92     74.95 o 
   2  13   9      176.15       40.83     85.45 o 
   4  13   9      138.87        0.03     97.17 o 
   5  13   9      126.12       93.51     86.30 o 
   6  13   9        0.13      101.30     79.67 o 
   7  13   9     1384.02     1542.50    135.11 o 
   8  13   9       59.84       21.69    100.72 o 
   9  13   9     1470.45     1641.63    144.94 o 
  10  13   9      258.75      276.63    101.17 o 
  11  13   9       47.17        0.05     98.55 o 
 -12  14   9       12.86       87.41     82.90 o 
 -11  14   9       57.89        5.54    107.00 o 
 -10  14   9      223.19      160.74     62.78 o 
  -9  14   9     1899.83     1785.75    102.18 o 
  -8  14   9      296.76      325.91     64.93 o 
  -7  14   9     1312.47     1283.88     88.68 o 
  -6  14   9      132.76      122.91     55.52 o 
  -5  14   9        0.09        0.03     89.53 o 
  -4  14   9      300.00      339.70     91.47 o 
  -3  14   9      318.84      252.48     91.71 o 
  -2  14   9        0.72       89.93     67.55 o 
  -1  14   9       82.20      250.09     63.02 o 
   0  14   9       95.31      122.83     49.76 o 
   1  14   9      304.06      330.90     44.70 o 
   3  14   9      495.35       56.50    113.26 o 
   4  14   9        6.35        0.03     85.69 o 
   5  14   9     1977.55     1998.27    136.64 o 
   6  14   9        8.23        0.03     94.97 o 
   7  14   9      313.79      135.53    112.73 o 
   8  14   9      345.13      333.84    116.18 o 
   9  14   9       38.19      153.96     97.46 o 
  10  14   9       54.08      128.77     60.29 o 
 -11  15   9      278.02      261.07     70.23 o 
 -10  15   9      368.63       90.49    131.00 o 
  -9  15   9       86.96      171.75     75.96 o 
  -8  15   9      979.53      963.90     86.83 o 
  -7  15   9      469.71      425.65    108.94 o 
  -6  15   9      445.30      360.86    103.74 o 
  -5  15   9     1024.42     1114.65     79.51 o 
  -4  15   9      167.16       94.54     92.42 o 
  -3  15   9      904.47      814.48    108.75 o 
  -2  15   9      155.30      148.12     43.48 o 
  -1  15   9       99.54      125.51     71.03 o 
   0  15   9      380.90      196.61     64.56 o 
   1  15   9      436.97      467.81     49.37 o 
   2  15   9       11.70        0.03     84.26 o 
   3  15   9     1637.31     1680.31    124.16 o 
   4  15   9     1481.50     1402.33    123.26 o 
   5  15   9      163.88      115.59     98.31 o 
   6  15   9      452.39      293.73    120.39 o 
   7  15   9     1548.08     1475.22    145.98 o 
   8  15   9       93.40      209.58     94.78 o 
   9  15   9      186.64      132.64    117.82 o 
  10  15   9       98.11       78.82    108.38 o 
 -11  16   9        9.80       68.80     92.32 o 
 -10  16   9      285.05      185.90    118.43 o 
  -9  16   9      354.00      288.74    115.20 o 
  -8  16   9        5.86        0.05    103.69 o 
  -7  16   9       68.71      219.47     48.33 o 
  -6  16   9      248.06      229.94     62.04 o 
  -5  16   9      210.02       66.12     95.89 o 
  -4  16   9     1341.63     1342.68     84.97 o 
  -3  16   9      631.23      680.81     71.98 o 
  -2  16   9      195.84      249.21     57.96 o 
  -1  16   9      646.82      614.90     96.77 o 
   0  16   9      527.66      508.93    100.19 o 
   1  16   9        0.29        0.03     82.19 o 
   2  16   9      427.56      453.86     99.50 o 
   3  16   9       16.11       51.19     78.79 o 
   4  16   9       19.55      103.45     83.99 o 
   5  16   9      597.23      595.94    112.60 o 
   6  16   9      154.92      134.26    103.56 o 
   7  16   9       55.16       67.90     57.32 o 
   8  16   9      491.83      607.23    120.23 o 
   9  16   9      129.61      244.65     91.71 o 
 -10  17   9      269.61       77.60    116.63 o 
  -9  17   9       13.21        0.05    114.80 o 
  -8  17   9      880.59      852.07     79.85 o 
  -7  17   9       49.06        0.05     93.32 o 
  -6  17   9      339.22      382.94     56.31 o 
  -5  17   9      195.33      338.16     60.42 o 
  -4  17   9       94.91        0.03    100.03 o 
  -3  17   9       28.29        0.03    100.40 o 
  -2  17   9     2441.68     2773.70    106.08 o 
  -1  17   9       16.42        0.03     93.06 o 
   0  17   9      561.71      771.80    111.30 o 
   1  17   9      240.16      115.22     99.53 o 
   2  17   9       12.05      130.89     75.37 o 
   3  17   9      277.64      291.55     90.27 o 
   4  17   9      662.27      901.41     98.81 o 
   5  17   9      204.05       50.13    111.27 o 
   6  17   9      915.19     1140.42    113.05 o 
   7  17   9      239.14       68.22    110.64 o 
   8  17   9       91.64      120.05    104.30 o 
  -9  18   9        8.22       84.34     90.27 o 
  -8  18   9       10.09        0.05    101.41 o 
  -7  18   9       12.30        0.05    105.07 o 
  -6  18   9      110.48        0.05    106.18 o 
  -5  18   9       54.43       29.00     91.73 o 
  -4  18   9     1134.83     1172.18     84.87 o 
  -3  18   9      186.32      274.43     64.95 o 
  -2  18   9      294.10       90.54    132.14 o 
  -1  18   9       13.87      152.18     92.71 o 
   0  18   9     1058.89     1092.01    137.52 o 
   1  18   9        6.87       11.96     88.95 o 
   2  18   9     1087.82     1053.70    131.95 o 
   3  18   9       13.89       49.63     86.75 o 
   4  18   9       88.63        0.05    111.43 o 
   5  18   9       76.85      160.93     91.41 o 
   6  18   9       51.52       24.68    103.24 o 
   7  18   9        7.31        0.05    100.43 o 
  -8  19   9      330.62      294.58     65.96 o 
  -7  19   9        5.90        0.05     94.75 o 
  -6  19   9      127.19      175.59     90.59 o 
  -5  19   9        4.85        0.05     94.73 o 
  -4  19   9      207.26        0.05    114.27 o 
  -3  19   9      156.67      201.81     65.59 o 
  -2  19   9     2220.72     2385.70    108.54 o 
  -1  19   9       10.64        0.03    120.29 o 
   0  19   9     1100.55     1200.66    139.98 o 
   1  19   9        0.03        0.05     92.79 o 
   2  19   9       16.74        0.05    108.67 o 
   3  19   9      189.47      241.05     90.86 o 
   4  19   9      372.07      401.02    105.23 o 
   5  19   9        7.91      119.33     78.18 o 
   6  19   9      584.36      638.76    126.44 o 
  -6  20   9      181.17      109.23    104.03 o 
  -5  20   9       12.28        0.05     96.19 o 
  -4  20   9      689.97      850.27     83.33 o 
  -3  20   9       31.93        0.05    107.16 o 
  -2  20   9       12.59        0.05    118.11 o 
  -1  20   9      296.08      452.16    113.50 o 
   0  20   9      580.44      482.44    133.91 o 
   1  20   9      226.71      229.78    102.28 o 
   2  20   9      516.65      728.87    106.98 o 
   3  20   9        0.14       16.60     88.55 o 
   4  20   9       60.13      127.55     95.10 o 
  -4  21   9       27.25        0.05    115.46 o 
  -3  21   9       15.63        0.05    118.27 o 
  -2  21   9      458.51      426.13    124.93 o 
  -1  21   9       29.37        0.05    117.69 o 
   0  21   9      227.62      173.68    109.63 o 
   1  21   9      134.05       39.50    107.61 o 
   2  21   9      185.74      231.61    105.89 o 
 -14   0  10       75.80        0.05    100.64 o 
 -12   0  10     2793.83     2447.76    109.76 o 
 -10   0  10     1497.47     1624.13     76.75 o 
  -8   0  10       68.33      106.37     58.72 o 
  -6   0  10      658.73      608.27     40.06 o 
  -4   0  10     7660.62     8651.61    114.80 o 
  -2   0  10      326.27      316.32     33.01 o 
   0   0  10     5723.93     6001.05     73.73 o 
   2   0  10     3757.09     3402.49     70.39 o 
   4   0  10      458.44      236.28     79.46 o 
   6   0  10       28.45        0.03     66.33 o 
   8   0  10      718.01      738.47     94.60 o 
  10   0  10      902.29     1202.78    107.19 o 
  12   0  10      119.05      119.89     99.39 o 
 -15   1  10        0.29      190.20     97.19 o 
 -14   1  10      595.57      631.73     68.48 o 
 -13   1  10        1.83       41.07     86.38 o 
 -12   1  10      231.27      232.83     64.05 o 
 -11   1  10       26.74      130.92     74.92 o 
 -10   1  10      308.91      268.65     41.78 o 
  -9   1  10       38.40        0.03     67.08 o 
  -8   1  10     1340.86     1328.97     62.60 o 
  -7   1  10      150.93      151.57     34.23 o 
  -6   1  10      453.58      510.92     40.11 o 
  -5   1  10      641.99      509.56     41.78 o 
  -4   1  10      906.09     1088.38     51.67 o 
  -3   1  10      358.54      445.80     41.78 o 
  -2   1  10     8782.51     9952.56    121.13 o 
  -1   1  10       35.39      126.12     51.88 o 
   0   1  10     7122.91     7776.25     92.61 o 
   1   1  10       57.44        8.48     34.89 o 
   2   1  10       11.03        2.44     31.60 o 
   3   1  10     1119.85      484.54     93.56 o 
   5   1  10       85.85       16.54     67.66 o 
   7   1  10      276.59      136.17     80.31 o 
   8   1  10      888.15      928.83     98.84 o 
   9   1  10       33.13        0.03     74.74 o 
  10   1  10      433.58      535.78     94.44 o 
  11   1  10       35.94       61.48     82.80 o 
  12   1  10     1502.72     1962.16    148.49 o 
  13   1  10       26.35      104.78     94.62 o 
 -15   2  10      165.60       81.47    108.73 o 
 -14   2  10        8.41      106.79     83.65 o 
 -13   2  10      278.46      255.31     62.41 o 
 -12   2  10     1045.86      733.54     83.54 o 
 -11   2  10        3.03       64.80     82.29 o 
 -10   2  10      749.96      819.65     61.16 o 
  -9   2  10      374.51      165.65     78.24 o 
  -8   2  10       31.34        0.03     64.05 o 
  -7   2  10       19.87        9.12     53.37 o 
  -6   2  10      916.52     1079.23     53.58 o 
  -5   2  10      241.66      206.42     35.21 o 
  -4   2  10     8063.88     8848.96    119.83 o 
  -3   2  10     1249.79     1460.13     51.51 o 
  -2   2  10      407.51      369.74     63.31 o 
  -1   2  10     2935.28     3152.72     93.59 o 
   0   2  10     3678.04     3887.16     60.63 o 
   1   2  10     2645.19     3134.24     56.31 o 
   2   2  10     4011.32     3457.03     83.80 o 
   3   2  10      474.98      246.06     75.43 o 
   4   2  10      259.11       58.09     68.72 o 
   5   2  10      582.15      197.28    112.23 o 
   6   2  10      349.70      195.58     79.83 o 
   7   2  10      280.35      133.65     83.14 o 
   8   2  10     1393.31      999.59    126.44 o 
   9   2  10      315.21      234.31     87.04 o 
  10   2  10      586.49      798.07    100.83 o 
  11   2  10      759.02      731.92    119.46 o 
  12   2  10        8.17        7.72     94.41 o 
  13   2  10        5.14       16.62     94.91 o 
 -15   3  10        0.33        0.05    102.18 o 
 -14   3  10      326.64      394.24     62.83 o 
 -13   3  10        2.87       90.09     83.54 o 
 -12   3  10        0.94       38.68     87.70 o 
 -11   3  10     1538.36     1448.60     79.83 o 
 -10   3  10      753.51      759.84     64.35 o 
  -9   3  10      561.79      509.51     63.26 o 
  -8   3  10     1383.07     1414.40     67.98 o 
  -7   3  10      176.93      228.27     36.16 o 
  -6   3  10     1512.58     1509.87     64.45 o 
  -5   3  10     2353.94     2473.13     70.58 o 
  -4   3  10       87.42       71.34     57.21 o 
  -3   3  10        2.84        0.03     53.74 o 
  -2   3  10     3441.14     3928.73    101.91 o 
  -1   3  10       92.89       73.01     59.25 o 
   0   3  10     2814.47     2786.16     61.72 o 
   1   3  10     1408.65     1593.65     43.53 o 
   2   3  10      430.45      285.06     46.24 o 
   5   3  10      171.26       10.79     80.49 o 
   6   3  10     4581.63     2941.52    169.97 o 
   7   3  10     2533.93     2084.89    156.53 o 
   8   3  10     1274.62      814.40    130.20 o 
   9   3  10      540.56      294.66    115.20 o 
  10   3  10      107.38      197.41     77.76 o 
  11   3  10      125.77       64.66     86.93 o 
  12   3  10      614.09      685.02    122.49 o 
  13   3  10        3.77        0.05    102.18 o 
 -15   4  10       79.53       17.15     99.10 o 
 -14   4  10        0.29        0.05     88.76 o 
 -13   4  10      412.64      354.10     62.06 o 
 -12   4  10      234.98      124.34     95.05 o 
 -10   4  10      667.09      703.02     64.82 o 
  -9   4  10     1186.52     1017.19     66.57 o 
  -8   4  10      288.45      233.55     44.22 o 
  -7   4  10     2498.62     2227.53     79.54 o 
  -6   4  10     2254.66     2468.23     77.50 o 
  -5   4  10      666.54      631.17     46.08 o 
  -4   4  10     2334.12     2751.62     72.19 o 
  -3   4  10     2259.00     2440.52     67.10 o 
  -2   4  10       20.29       38.87     47.59 o 
  -1   4  10     5632.87     6033.56    123.81 o 
   0   4  10     1141.83     1196.23     41.04 o 
   1   4  10     1646.22     1883.56     48.84 o 
   2   4  10     2223.18     2115.01     71.82 o 
   3   4  10        9.88       16.60     51.06 o 
   4   4  10       75.72       88.18     62.91 o 
   6   4  10      591.41      525.97    101.83 o 
   7   4  10      865.52      612.91    119.36 o 
   8   4  10      641.28      384.03    116.76 o 
   9   4  10      184.93       44.17     87.46 o 
  10   4  10      294.48      334.48     89.48 o 
  11   4  10      373.89      339.12    107.53 o 
  12   4  10      103.34        0.05    100.35 o 
  13   4  10       81.46        0.05    104.83 o 
 -15   5  10       12.28      132.83     85.95 o 
 -14   5  10      112.21        0.05     98.41 o 
 -13   5  10       97.95      121.37     47.72 o 
 -12   5  10       33.20       81.79     80.12 o 
 -10   5  10        1.48        9.81     87.36 o 
  -9   5  10      509.82      402.06     64.13 o 
  -8   5  10      211.19      261.65     53.50 o 
  -7   5  10      242.94      348.50     48.76 o 
  -6   5  10     1067.17     1207.20     61.38 o 
  -5   5  10     4143.26     4485.78     94.75 o 
  -4   5  10      440.80      470.06     69.81 o 
  -3   5  10     2735.86     2891.04     95.18 o 
  -2   5  10      249.06      139.96     58.35 o 
  -1   5  10      516.41      655.12     61.67 o 
   0   5  10      820.62      797.67     46.66 o 
   1   5  10     2897.93     2906.00     58.54 o 
   2   5  10     3228.94     2878.29     89.37 o 
   5   5  10       88.87       94.81     69.33 o 
   6   5  10      766.45      309.24    113.29 o 
   7   5  10     2472.19     1623.42    159.26 o 
   8   5  10      243.45       43.69     95.23 o 
   9   5  10     2340.53     1855.61    170.05 o 
  10   5  10      406.54      170.98    114.11 o 
  11   5  10      232.66      162.12     99.98 o 
  12   5  10       21.41        7.95     85.87 o 
  13   5  10       43.41        0.05     97.83 o 
 -15   6  10      151.88        0.05    115.14 o 
 -14   6  10        1.75        0.05     95.36 o 
 -13   6  10      411.47      431.22     65.33 o 
 -12   6  10        7.78        0.05     84.97 o 
 -11   6  10       69.46      117.77     86.69 o 
 -10   6  10      914.23      690.16     73.73 o 
  -9   6  10     4325.58     4477.85    122.70 o 
  -8   6  10      117.85       98.57     86.16 o 
  -7   6  10     6066.79     5719.04    121.05 o 
  -6   6  10      450.88      597.56     49.02 o 
  -5   6  10       29.33        0.03     62.70 o 
  -4   6  10      126.62      174.66     63.26 o 
  -3   6  10     1742.36     1845.67     86.59 o 
  -2   6  10       63.33        0.03     54.54 o 
  -1   6  10      766.76      804.33     64.11 o 
   0   6  10      408.63      413.56     31.84 o 
   1   6  10     1780.11     2031.31     51.96 o 
   2   6  10       25.48        0.03     44.57 o 
   4   6  10       10.97        0.03     65.83 o 
   6   6  10       31.44       15.88     73.73 o 
   7   6  10      764.77      670.86    118.40 o 
   8   6  10        0.83       40.62     73.44 o 
   9   6  10       10.98       62.54     88.42 o 
  10   6  10      164.35      162.55     91.12 o 
  11   6  10      469.89      681.92    102.50 o 
  12   6  10       13.90        0.05     91.60 o 
  13   6  10      141.41      121.29    100.51 o 
 -14   7  10        0.08        0.05    101.41 o 
 -13   7  10      439.67      486.26     71.13 o 
 -12   7  10       33.45        0.05     90.01 o 
 -11   7  10      538.20      584.43     62.44 o 
 -10   7  10      282.05      289.94     54.24 o 
  -9   7  10     1453.34     1356.65     73.01 o 
  -8   7  10      433.38      494.61     59.81 o 
  -7   7  10     1913.34     1943.39     79.62 o 
  -6   7  10      851.99      787.33     60.18 o 
  -5   7  10     2225.01     2313.66     73.15 o 
  -4   7  10      678.21      682.79     48.17 o 
  -3   7  10      659.05      719.04     75.03 o 
  -2   7  10      347.05      382.04     62.54 o 
  -1   7  10       12.89        0.03     58.94 o 
   0   7  10        4.45        7.16     35.13 o 
   1   7  10     1504.66     1883.58     51.30 o 
   2   7  10      260.95      199.66     52.20 o 
   4   7  10      347.92        0.03     94.62 o 
   5   7  10      157.87       44.43     77.04 o 
   6   7  10        1.89        0.03     73.41 o 
   7   7  10     1233.33      330.13    152.92 o 
   8   7  10      555.12      191.44    117.40 o 
   9   7  10     2620.03     2802.12    149.24 o 
  10   7  10       12.36        0.05     90.17 o 
  11   7  10       16.60      154.96     46.42 o 
  12   7  10      149.60      155.89     90.99 o 
 -14   8  10        5.92       45.31    102.36 o 
 -13   8  10      415.97      505.91     73.49 o 
 -12   8  10       59.65       49.76     89.05 o 
 -11   8  10        5.32      137.60     71.08 o 
 -10   8  10        1.44        0.03     78.40 o 
  -9   8  10      577.56      602.28     57.72 o 
  -8   8  10      105.48       37.49     87.44 o 
  -7   8  10     3103.23     3039.30     96.35 o 
  -6   8  10     1761.27     1612.84     67.16 o 
  -5   8  10      230.39      174.82     66.70 o 
  -4   8  10      895.05     1130.80     76.22 o 
  -3   8  10     3976.82     4069.03    122.25 o 
  -2   8  10      167.51      135.87     32.72 o 
  -1   8  10     6436.79     7008.38    156.71 o 
   0   8  10      771.77      762.30     39.66 o 
   1   8  10     1755.87     2111.30     55.65 o 
   2   8  10     1685.91     1480.57     76.67 o 
   4   8  10      144.46        0.03     77.20 o 
   5   8  10      481.64       40.72    106.50 o 
   6   8  10       44.94        0.03     71.82 o 
   7   8  10      504.97      362.42     96.24 o 
   8   8  10      451.26      299.67    109.79 o 
   9   8  10      433.42      299.11    105.60 o 
  10   8  10      210.70      166.05     52.23 o 
  11   8  10      456.09      557.15    115.09 o 
  12   8  10        5.60        0.05    104.59 o 
 -14   9  10      477.65      392.43     84.47 o 
 -13   9  10      525.93      192.50    129.78 o 
 -12   9  10       10.86       86.88     91.92 o 
 -11   9  10      217.24      201.07     55.54 o 
 -10   9  10       73.13        0.05     78.40 o 
  -9   9  10       31.57        0.03     74.90 o 
  -8   9  10      911.16     1014.09     61.77 o 
  -7   9  10      294.62      305.53     53.45 o 
  -6   9  10      707.25      725.48     57.85 o 
  -5   9  10     2337.03     2323.13     80.84 o 
  -4   9  10        0.10        0.03     66.73 o 
  -3   9  10     1523.28     1522.30     88.63 o 
  -2   9  10     2548.17     2596.95    109.63 o 
  -1   9  10      264.86      285.09     73.68 o 
   0   9  10     1407.69     1626.68     54.62 o 
   1   9  10     3389.84     3777.32     86.43 o 
   2   9  10      108.29       16.41     47.03 o 
   4   9  10      545.00        0.03    125.40 o 
   5   9  10      161.82        0.03     82.88 o 
   6   9  10      356.51      159.60     93.99 o 
   7   9  10      167.40       78.64     88.74 o 
   8   9  10      246.66      275.01     91.97 o 
   9   9  10     1089.08      927.77    126.54 o 
  10   9  10      276.26      311.73     99.61 o 
  11   9  10      200.60      104.01    109.63 o 
  12   9  10      335.12      376.82    119.49 o 
 -14  10  10        1.18       41.54    104.70 o 
 -13  10  10       14.80      114.13    102.68 o 
 -12  10  10      728.23      878.85     80.54 o 
 -11  10  10        3.71       29.69     85.05 o 
 -10  10  10      109.91       65.56     91.55 o 
  -9  10  10      147.57      118.99     77.04 o 
  -8  10  10       50.61      102.76     72.09 o 
  -7  10  10      311.34      386.52     56.42 o 
  -6  10  10      425.39      226.71     87.36 o 
  -5  10  10      944.54      955.98     96.13 o 
  -4  10  10     3186.83     3151.02    124.21 o 
  -3  10  10     1415.06     1551.41     91.86 o 
  -2  10  10      537.08      604.29     79.24 o 
  -1  10  10     3502.38     3647.99    134.68 o 
   0  10  10     1185.76     1247.85     54.72 o 
   1  10  10      281.80      288.03     36.32 o 
   2  10  10     5521.48     4342.53    130.70 o 
   4  10  10      325.17       96.66     92.50 o 
   5  10  10        9.60        1.91     70.36 o 
   6  10  10       26.49        0.03     73.41 o 
   7  10  10      104.05      137.78     76.25 o 
   8  10  10      594.79      629.32     99.08 o 
   9  10  10       14.90       76.91     81.23 o 
  10  10  10      135.41       61.56     95.13 o 
  11  10  10      356.13      104.06    130.15 o 
  12  10  10        3.09       73.15    103.64 o 
 -13  11  10       47.39        0.05    100.30 o 
 -12  11  10      141.99        0.05    117.29 o 
 -11  11  10      135.18        0.05    102.52 o 
 -10  11  10       32.34      118.83     82.53 o 
  -9  11  10       33.91       48.33     77.44 o 
  -8  11  10     1119.75     1096.76     76.43 o 
  -7  11  10      409.30      420.93     50.90 o 
  -6  11  10     1358.23     1392.90    111.03 o 
  -5  11  10      751.67      631.10     92.05 o 
  -4  11  10        7.77        0.03     77.26 o 
  -3  11  10      813.41      787.09     92.29 o 
  -2  11  10     2331.64     2223.47    109.44 o 
  -1  11  10        0.33       27.36     67.16 o 
   0  11  10     3763.86     4057.10     97.75 o 
   1  11  10      606.27      733.56     47.48 o 
   2  11  10      143.14        0.03     61.06 o 
   3  11  10      109.76        0.03     86.62 o 
   5  11  10       24.36        1.99     67.50 o 
   6  11  10      621.20      341.00    121.13 o 
   7  11  10        5.54        4.40     79.11 o 
   8  11  10      404.83      294.34    100.11 o 
   9  11  10      290.36       96.85    108.20 o 
  10  11  10      407.85      470.70    113.05 o 
  11  11  10      181.45      101.41    112.54 o 
 -13  12  10       60.58        0.05    101.62 o 
 -12  12  10      662.63      576.53     78.98 o 
 -11  12  10       50.96      111.03     98.68 o 
 -10  12  10      807.11      819.46     75.06 o 
  -9  12  10      125.98      126.97     85.79 o 
  -8  12  10       11.65      131.42     50.74 o 
  -7  12  10       58.78        0.03     86.27 o 
  -6  12  10     1852.53     1930.96     91.68 o 
  -5  12  10      202.92      325.97     57.58 o 
  -4  12  10     1473.15     1277.04    103.58 o 
  -3  12  10      327.18      315.07     84.36 o 
  -2  12  10        0.56        0.03     72.03 o 
  -1  12  10      217.03      104.54     81.37 o 
   0  12  10      278.29      250.43     54.22 o 
   1  12  10      431.42      510.39     42.53 o 
   2  12  10     4875.15     4052.89    135.32 o 
   3  12  10       94.34       57.53     81.39 o 
   4  12  10      517.13        0.03    125.85 o 
   5  12  10      329.03        0.03    114.16 o 
   6  12  10      214.89      309.95     92.53 o 
   7  12  10        8.71        0.03     91.47 o 
   8  12  10     1354.11     1582.67    138.45 o 
   9  12  10       40.10       18.00     92.58 o 
  10  12  10      196.43      147.43    113.71 o 
  11  12  10       11.01       43.53     90.62 o 
 -12  13  10       87.96       69.44    101.17 o 
 -11  13  10       51.54      101.38     96.37 o 
 -10  13  10      457.26      410.57     67.34 o 
  -9  13  10      233.37      276.89    105.60 o 
  -8  13  10     2429.29     2318.12    109.68 o 
  -7  13  10       12.54        0.03     93.38 o 
  -6  13  10      679.27      884.21     70.34 o 
  -5  13  10      160.82      231.69     87.49 o 
  -4  13  10       33.29        0.03    102.15 o 
  -3  13  10      771.17      655.09    101.12 o 
  -2  13  10      237.74      240.17     86.22 o 
  -1  13  10      883.23      658.62    102.44 o 
   0  13  10      935.25      930.05     67.16 o 
   1  13  10      171.44      112.70     58.94 o 
   2  13  10        0.24        0.03     81.90 o 
   3  13  10      268.71      129.11     87.09 o 
   5  13  10       40.83        0.03     89.13 o 
   6  13  10     2233.04     2797.62    155.41 o 
   7  13  10       84.13      154.99     90.65 o 
   8  13  10      115.46        0.03    111.43 o 
   9  13  10       27.11        0.05    101.04 o 
  10  13  10      209.26      141.18    116.44 o 
 -12  14  10      172.24      125.72    110.50 o 
 -11  14  10        6.31       65.41     96.95 o 
 -10  14  10      401.52      331.22    118.09 o 
  -9  14  10      107.49        0.03    113.90 o 
  -8  14  10       40.16       84.84     98.70 o 
  -7  14  10      496.78      726.22     69.57 o 
  -6  14  10      620.92      756.55     70.97 o 
  -5  14  10      267.33      177.50     91.31 o 
  -4  14  10     1851.73     2153.05    129.27 o 
  -3  14  10      665.68      730.22    106.53 o 
  -2  14  10       93.93       88.58     81.37 o 
  -1  14  10      136.97      182.93     77.87 o 
   0  14  10      473.90      460.22     44.59 o 
   1  14  10      442.85      440.37     64.37 o 
   3  14  10       95.16        0.03     90.25 o 
   4  14  10     1136.76     1398.52    113.92 o 
   5  14  10      415.13      461.47    107.88 o 
   6  14  10      450.37      435.28    113.10 o 
   7  14  10      481.92      253.59    125.08 o 
   8  14  10     1117.34     1370.10    137.20 o 
   9  14  10       55.13       19.38    105.17 o 
  10  14  10      321.84      412.29    117.37 o 
 -11  15  10      245.51      218.67    113.84 o 
 -10  15  10      190.57      291.08    113.13 o 
  -9  15  10      242.50      279.07     67.66 o 
  -8  15  10      740.68      914.30     71.21 o 
  -7  15  10       34.86        0.05     91.60 o 
  -6  15  10       50.75        0.03     96.35 o 
  -5  15  10      765.57      710.21     71.58 o 
  -4  15  10      100.72        0.03     96.64 o 
  -3  15  10      806.10     1100.18    116.23 o 
  -2  15  10     2270.73     2362.74    139.83 o 
  -1  15  10        8.71        0.03     84.41 o 
   0  15  10       16.46        0.05     59.55 o 
   1  15  10      205.39      190.41     87.49 o 
   2  15  10       40.41       92.69     81.29 o 
   3  15  10      215.73       99.53     94.22 o 
   4  15  10      865.36      895.87    117.50 o 
   5  15  10        0.47        0.03    100.11 o 
   6  15  10      860.14      727.84    140.12 o 
   7  15  10      168.28      228.38    106.31 o 
   8  15  10       13.70        0.05    104.56 o 
   9  15  10      627.93      775.61    125.91 o 
 -10  16  10      286.83      434.69     71.32 o 
  -9  16  10      570.75      555.48     79.62 o 
  -8  16  10       72.97        0.05    103.26 o 
  -7  16  10      464.71      485.33     61.80 o 
  -6  16  10      467.58      525.92     63.05 o 
  -5  16  10      468.31      436.10     72.27 o 
  -4  16  10       62.73        0.03     96.69 o 
  -3  16  10      577.38      634.04     68.37 o 
  -2  16  10      218.94      214.09     99.10 o 
  -1  16  10      700.62      760.16    104.72 o 
   0  16  10      233.37      169.94     48.23 o 
   1  16  10       57.92        0.03     89.72 o 
   2  16  10      632.79      654.53    105.33 o 
   3  16  10      204.40      144.36     95.52 o 
   4  16  10      759.49      848.02    112.28 o 
   5  16  10      913.86      803.80    133.38 o 
   6  16  10      123.96       90.75    105.44 o 
   7  16  10      476.33      463.70    116.65 o 
   8  16  10      202.74      164.96    114.40 o 
  -9  17  10      270.70      318.30     73.78 o 
  -8  17  10      160.63      179.94     56.42 o 
  -7  17  10       17.48       55.54     89.61 o 
  -6  17  10        1.54        0.05     92.90 o 
  -5  17  10      363.66      447.98    113.23 o 
  -4  17  10      564.06      402.59    111.43 o 
  -3  17  10     1928.73     2078.37    151.33 o 
  -2  17  10      193.23      126.44     62.22 o 
  -1  17  10       26.53      138.13     52.44 o 
   0  17  10      256.01      268.49     94.70 o 
   1  17  10      898.23      928.88    121.21 o 
   2  17  10       34.14        0.03    109.81 o 
   3  17  10      461.63      365.47    108.25 o 
   4  17  10       31.89        0.05    100.14 o 
   5  17  10        9.53        0.05    101.62 o 
   6  17  10      287.22      366.53    105.65 o 
   7  17  10      138.63      195.53     98.52 o 
  -8  18  10        0.28       68.85     96.66 o 
  -7  18  10      343.36      369.00     67.31 o 
  -6  18  10       75.56       98.78     94.22 o 
  -5  18  10        1.93       62.78     91.89 o 
  -4  18  10        1.01        0.05    101.20 o 
  -3  18  10      651.73      677.25     72.72 o 
  -2  18  10       71.38      170.45     96.77 o 
  -1  18  10     1844.64     2460.12    144.12 o 
   0  18  10       22.24      193.43     55.94 o 
   1  18  10      242.74      335.88    100.64 o 
   2  18  10        0.06        0.05     96.56 o 
   3  18  10      102.40      131.77     97.70 o 
   4  18  10      142.28       61.08     97.33 o 
   5  18  10      510.88      608.67    115.75 o 
   6  18  10        2.77        0.05     95.68 o 
  -7  19  10       27.05        0.05     97.86 o 
  -6  19  10        0.68        0.05     91.44 o 
  -5  19  10      477.55      582.47     74.13 o 
  -4  19  10       26.88        0.05    102.28 o 
  -3  19  10      622.94      700.72     75.29 o 
  -2  19  10       52.62        0.05    113.58 o 
  -1  19  10       90.17        0.05    117.05 o 
   0  19  10       30.39        0.05    107.72 o 
   1  19  10      895.24     1039.52    124.69 o 
   2  19  10       44.27       45.28     92.93 o 
   3  19  10      474.44      334.56    109.57 o 
   4  19  10       17.96       33.48     92.26 o 
   5  19  10      106.10        0.05    108.04 o 
  -5  20  10       13.53      136.25     95.97 o 
  -4  20  10        7.65        0.05    113.15 o 
  -3  20  10      336.26      199.58    125.08 o 
  -2  20  10       37.29        0.05    121.90 o 
  -1  20  10     1057.81     1096.15    152.02 o 
   0  20  10        2.24        0.05    106.76 o 
   1  20  10       19.97        0.05    104.78 o 
   2  20  10       98.29       19.67    103.42 o 
   3  20  10       73.10       71.64     96.48 o 
  -1  21  10        4.75       62.09    103.32 o 
 -15   0  11      630.29      606.28     76.14 o 
 -13   0  11      782.08      771.21     72.96 o 
 -11   0  11       34.16       54.69     79.72 o 
  -9   0  11      244.31      328.33     43.98 o 
  -7   0  11     1464.41     1517.24     64.58 o 
  -5   0  11      913.47      883.39     48.65 o 
  -3   0  11     3035.95     3010.27     74.92 o 
  -1   0  11    23747.20    23529.65    229.75 o 
   1   0  11     5101.60     5101.42     74.58 o 
   3   0  11      507.14      325.15     74.50 o 
   5   0  11     2413.98     1449.71    156.42 o 
   7   0  11     3384.13     2318.30    174.82 o 
   9   0  11       45.38        0.03     82.72 o 
  11   0  11     1171.20     1526.91    121.40 o 
  13   0  11     1221.34     1747.95    149.82 o 
 -15   1  11      128.33      155.63    104.46 o 
 -14   1  11       80.57       50.93    101.36 o 
 -13   1  11      287.54      228.22    111.59 o 
 -12   1  11       31.79        0.03     90.54 o 
 -11   1  11      992.46     1021.14     72.09 o 
 -10   1  11       16.73        0.03     71.24 o 
  -9   1  11      662.60      659.54     53.37 o 
  -8   1  11       34.75       94.09     33.64 o 
  -7   1  11       83.75       45.26     63.79 o 
  -6   1  11       51.50       92.90     56.02 o 
  -5   1  11     5903.37     5790.71    114.43 o 
  -4   1  11     1296.61     1093.49     62.41 o 
  -3   1  11     5680.82     5413.70     98.86 o 
  -2   1  11      344.93      269.39     66.31 o 
  -1   1  11      249.45      405.80     63.26 o 
   0   1  11      577.32      572.24     52.81 o 
   1   1  11     2522.49     2914.51     59.02 o 
   2   1  11      169.82       82.85     39.61 o 
   4   1  11       30.18       56.26     35.63 o 
   5   1  11      277.60      122.62     89.32 o 
   7   1  11       70.30       82.43     78.45 o 
   8   1  11      172.61      102.79     79.35 o 
   9   1  11      206.85      251.20     90.25 o 
  10   1  11       47.96        0.05     86.06 o 
  11   1  11      199.94      348.69    107.96 o 
  12   1  11       23.66        0.05    109.87 o 
  13   1  11      168.74      403.67    122.01 o 
 -15   2  11      210.83        5.78    113.26 o 
 -14   2  11        9.00       75.40     92.05 o 
 -13   2  11      408.67      339.12     65.75 o 
 -12   2  11      304.60      171.45    103.29 o 
 -11   2  11       15.16       67.79     82.13 o 
 -10   2  11      182.85      223.34     48.68 o 
  -9   2  11     1041.08     1180.51     62.70 o 
  -8   2  11        0.62        0.03     67.53 o 
  -7   2  11     2003.36     1841.99     72.83 o 
  -6   2  11      627.30      568.77     48.81 o 
  -5   2  11       76.82        0.03     64.19 o 
  -4   2  11     1788.01     1833.69     64.40 o 
  -3   2  11      911.63      887.18     50.11 o 
  -2   2  11      354.25      199.11     65.46 o 
  -1   2  11     8442.08     8492.67    141.12 o 
   0   2  11      460.39      550.45     34.84 o 
   1   2  11     1976.44     2346.91     54.32 o 
   2   2  11     1658.28     1394.06     67.79 o 
   3   2  11      511.29      469.32     70.15 o 
   4   2  11      847.65      359.13     95.79 o 
   6   2  11        3.22        0.03     72.64 o 
   7   2  11     2319.39     1833.61    160.21 o 
   8   2  11      886.79      456.33    126.91 o 
   9   2  11       12.30       32.40     71.40 o 
  10   2  11      151.61        6.97     94.49 o 
  11   2  11      615.71      650.53    120.76 o 
  12   2  11        0.70        0.05     91.63 o 
  13   2  11      719.81      894.39    137.57 o 
 -15   3  11       42.51       34.94     96.24 o 
 -14   3  11      207.73      167.56     58.06 o 
 -13   3  11       77.83        0.05     99.63 o 
 -12   3  11      352.33      229.70    104.78 o 
 -11   3  11      612.06      523.35     68.53 o 
 -10   3  11      408.29      335.99     58.35 o 
  -9   3  11      536.25      510.15     54.19 o 
  -8   3  11      836.13      814.51     67.08 o 
  -7   3  11     1034.25     1005.16     57.29 o 
  -6   3  11      625.59      659.78     50.74 o 
  -5   3  11     1343.98     1453.69     60.45 o 
  -4   3  11      787.48      807.22     54.88 o 
  -3   3  11     6499.97     6412.89    134.87 o 
  -2   3  11     1962.24     1827.80     90.91 o 
  -1   3  11       84.41       39.13     53.79 o 
   0   3  11     1115.90     1158.55     50.56 o 
   1   3  11      868.18      887.95     38.71 o 
   2   3  11      523.39      240.62     48.73 o 
   3   3  11      716.69      229.97    105.97 o 
   4   3  11      503.52       17.26    101.83 o 
   5   3  11       60.04        0.03     84.28 o 
   7   3  11      170.13        0.03    109.57 o 
   8   3  11      154.77      147.46     91.39 o 
   9   3  11      701.38      993.17    106.18 o 
  10   3  11      160.69      117.18     88.63 o 
  11   3  11      115.86      191.58     93.19 o 
  12   3  11      137.71      181.63    107.29 o 
  13   3  11       36.75       87.38     90.25 o 
 -15   4  11      110.10       99.92    101.99 o 
 -14   4  11       12.30       57.50     81.76 o 
 -13   4  11       13.23       40.80     79.72 o 
 -12   4  11      604.00      485.09     62.91 o 
 -11   4  11      204.84       17.92    100.61 o 
 -10   4  11     2373.89     2138.05     92.26 o 
  -9   4  11      745.74      629.35     59.28 o 
  -8   4  11      327.07      402.98     57.00 o 
  -7   4  11     1524.05     1427.41     64.82 o 
  -6   4  11     3554.06     3293.31     89.11 o 
  -5   4  11      230.03      237.92     39.32 o 
  -4   4  11     1180.31     1367.97     59.89 o 
  -3   4  11       35.05       11.24     59.73 o 
  -2   4  11     1583.79     1478.13     85.50 o 
  -1   4  11       35.60      100.80     30.60 o 
   0   4  11     1230.95     1379.75     45.28 o 
   1   4  11     1524.82     1871.92     50.08 o 
   2   4  11      748.42      837.89     57.05 o 
   3   4  11      320.63       49.95     76.89 o 
   6   4  11     1675.11     1468.22    134.36 o 
   7   4  11     1299.21      884.34    152.60 o 
   8   4  11     2227.59     1756.38    167.56 o 
   9   4  11       98.45      176.39     80.70 o 
  10   4  11      845.64     1268.10    104.56 o 
  11   4  11      327.79      366.85    104.19 o 
  12   4  11        7.52        0.05     95.23 o 
 -15   5  11        1.94        0.05    100.88 o 
 -14   5  11      443.36      382.54     69.25 o 
 -13   5  11        5.78        0.05     95.36 o 
 -12   5  11      115.83        0.03    101.54 o 
 -11   5  11       24.81        0.03     87.78 o 
 -10   5  11      326.64      366.95     60.34 o 
  -9   5  11      131.87      154.30     89.40 o 
  -8   5  11     2863.07     2555.00     90.41 o 
  -7   5  11      277.37       94.36     89.05 o 
  -6   5  11     1108.68     1298.94     63.68 o 
  -5   5  11      793.59      471.25     80.60 o 
  -4   5  11      303.50       92.37     72.14 o 
  -3   5  11      560.67      379.81     69.78 o 
  -2   5  11     1513.31     1879.29     83.54 o 
  -1   5  11      281.91      485.91     53.02 o 
   0   5  11      356.56      292.35     41.23 o 
   1   5  11      652.86      701.14     39.08 o 
   2   5  11        0.20        0.03     43.24 o 
   3   5  11        0.69        0.03     64.98 o 
   6   5  11     3218.00     1953.73    186.94 o 
   7   5  11       17.58        0.03     88.55 o 
   8   5  11      577.79      177.34    123.39 o 
   9   5  11      263.14      365.10    105.15 o 
  10   5  11      295.33      165.91    116.52 o 
  11   5  11       24.84        0.05     93.69 o 
  12   5  11      299.16      274.29    113.87 o 
 -14   6  11       17.00        0.05    104.30 o 
 -13   6  11        4.09       49.92     87.17 o 
 -12   6  11      527.41      470.72     67.05 o 
 -11   6  11        2.49        0.03     92.66 o 
 -10   6  11     1820.99     1715.68     87.81 o 
  -9   6  11        0.26        0.03     86.83 o 
  -8   6  11      589.65      637.64     63.58 o 
  -7   6  11     1705.07     1707.65     76.43 o 
  -6   6  11     1822.09     1708.81     75.14 o 
  -5   6  11      813.95      861.38     53.42 o 
  -4   6  11     1202.19     1552.18     63.68 o 
  -3   6  11      649.73      707.21     66.81 o 
  -2   6  11     2499.94     2485.46    107.19 o 
  -1   6  11       38.82       44.09     53.40 o 
   0   6  11      324.21      360.27     34.41 o 
   1   6  11      415.85      457.10     37.41 o 
   2   6  11     7245.60     6518.76    137.94 o 
   3   6  11       65.00        0.03     71.26 o 
   4   6  11      897.41      117.87    114.96 o 
   5   6  11       51.43       39.18     72.11 o 
   6   6  11       23.52       56.71     79.48 o 
   7   6  11      399.13      247.92     95.66 o 
   8   6  11     2470.33     2749.42    148.60 o 
   9   6  11      306.78      219.04     98.57 o 
  10   6  11     1223.24     1575.59    127.44 o 
  11   6  11        1.14        0.05     93.38 o 
  12   6  11        4.59      116.71     47.88 o 
 -14   7  11      418.55      333.76     65.54 o 
 -13   7  11       54.27        0.05    104.67 o 
 -12   7  11      191.08       32.82    104.78 o 
 -11   7  11       16.88       52.10     79.70 o 
 -10   7  11      114.31      123.12     82.08 o 
  -9   7  11       44.67       52.63     82.06 o 
  -8   7  11     2198.89     2313.27     88.58 o 
  -7   7  11       10.21        0.03     86.67 o 
  -6   7  11     2441.61     2679.50     85.93 o 
  -5   7  11       41.54       61.16     67.23 o 
  -4   7  11        6.67       46.24     64.74 o 
  -3   7  11     1127.57     1172.10     88.21 o 
  -2   7  11     3678.33     4027.36    121.11 o 
  -1   7  11       27.22       68.67     30.28 o 
   0   7  11     3954.75     4535.51     79.03 o 
   1   7  11      738.61      767.82     45.89 o 
   2   7  11        4.85       36.14     48.57 o 
   3   7  11       17.95       33.03     71.00 o 
   5   7  11       32.44        0.03     79.80 o 
   7   7  11       53.13      150.91     71.98 o 
   8   7  11      255.09      154.88    100.96 o 
   9   7  11      601.63      391.74    115.41 o 
  10   7  11      418.80      436.76    112.57 o 
  11   7  11       77.50        0.05    101.33 o 
  12   7  11      282.99      120.13    116.60 o 
 -14   8  11       37.10        0.05    114.13 o 
 -13   8  11       37.16        0.05    111.72 o 
 -12   8  11      663.76      730.25     78.64 o 
 -11   8  11        0.58       58.25     80.68 o 
 -10   8  11      532.82      498.61     59.65 o 
  -9   8  11      240.09      147.81     86.35 o 
  -8   8  11       15.47       25.69     79.06 o 
  -7   8  11     1167.57     1098.50     75.32 o 
  -6   8  11     1857.51     1930.67     78.05 o 
  -5   8  11      348.06      305.58     45.20 o 
  -4   8  11     3794.28     3985.25    134.36 o 
  -3   8  11       63.69        0.03     66.12 o 
  -2   8  11       69.21       46.13     69.67 o 
  -1   8  11     1186.56     1080.64     94.01 o 
   0   8  11      876.63      954.76     48.15 o 
   1   8  11      252.32      256.48     55.22 o 
   2   8  11     6145.53     5495.33    138.47 o 
   3   8  11      588.78      200.43    109.39 o 
   5   8  11       16.13       20.84     65.88 o 
   6   8  11      330.90      154.19     96.58 o 
   7   8  11      264.37       53.13     95.92 o 
   8   8  11     1914.29     1818.57    135.56 o 
   9   8  11       54.26        0.03     99.13 o 
  10   8  11      594.69      671.34    120.87 o 
  11   8  11       74.74       84.57    101.36 o 
  12   8  11       35.92        0.05    107.88 o 
 -13   9  11      126.34      170.82    111.70 o 
 -12   9  11      100.50        0.05    108.17 o 
 -11   9  11      132.81      214.19     59.71 o 
 -10   9  11        0.28        0.05     84.65 o 
  -9   9  11       80.85      141.26     74.79 o 
  -8   9  11      456.87      386.81     54.38 o 
  -7   9  11       40.65        0.03     79.72 o 
  -6   9  11      989.79     1015.20     65.35 o 
  -5   9  11      410.75      505.16     82.61 o 
  -4   9  11      283.87      217.66     82.06 o 
  -3   9  11     1180.72     1145.35     94.38 o 
  -2   9  11     2074.96     2133.06    106.02 o 
  -1   9  11        0.00       61.46     65.14 o 
   0   9  11     3018.47     3968.63     79.32 o 
   1   9  11     1348.57     1661.99     70.92 o 
   2   9  11      123.20       33.35     54.85 o 
   4   9  11      509.50        0.03    118.69 o 
   5   9  11       24.39        0.03     74.61 o 
   6   9  11      224.58        0.03     99.61 o 
   7   9  11       78.45       62.83     73.15 o 
   8   9  11        0.43        0.05     90.70 o 
   9   9  11      505.02      598.72    107.67 o 
  10   9  11      127.45      198.89     99.82 o 
  11   9  11       78.91      178.64    106.05 o 
 -13  10  11      403.40      258.47    125.85 o 
 -12  10  11      325.54      331.77     72.46 o 
 -11  10  11        4.88        0.05     97.41 o 
 -10  10  11      125.89      110.21     44.49 o 
  -9  10  11      368.52      408.66     56.44 o 
  -8  10  11        4.36        0.03     81.87 o 
  -7  10  11     1224.15     1458.96     76.38 o 
  -6  10  11      287.51       79.27     93.77 o 
  -5  10  11      126.77      259.69     46.53 o 
  -4  10  11     1115.41     1336.45     93.67 o 
  -3  10  11     1341.31     1410.90     99.29 o 
  -2  10  11       12.96        0.03     68.80 o 
  -1  10  11     3443.27     3783.71    137.86 o 
   0  10  11      333.87      331.91     43.69 o 
   1  10  11     2102.17     2362.13     68.98 o 
   2  10  11     1035.22      769.14     76.20 o 
   3  10  11      892.95      202.74    135.03 o 
   4  10  11      252.34       48.65     89.66 o 
   5  10  11       20.62       61.08     65.03 o 
   6  10  11       26.43       84.68     62.78 o 
   7  10  11     1027.16      920.95    113.63 o 
   8  10  11      529.30      522.98    103.64 o 
   9  10  11      176.48      179.30     98.20 o 
  10  10  11      619.30      911.33    117.16 o 
  11  10  11      374.46      380.64    124.87 o 
 -13  11  11      125.12      200.25     61.27 o 
 -12  11  11       21.25        0.05    100.00 o 
 -11  11  11      596.60      711.88     75.40 o 
 -10  11  11       66.71      166.84     47.09 o 
  -9  11  11      280.11      120.15    106.66 o 
  -8  11  11      351.05      300.97     99.37 o 
  -7  11  11       96.34      163.98     80.28 o 
  -6  11  11      151.14      197.60     44.70 o 
  -5  11  11     1458.65     1646.96    117.40 o 
  -4  11  11      704.91      822.57     90.57 o 
  -3  11  11        9.49        0.03     80.33 o 
  -2  11  11      121.18      191.60     72.40 o 
  -1  11  11        1.09       43.80     68.35 o 
   0  11  11        6.35       57.00     53.18 o 
   1  11  11     2139.14     2320.50     87.20 o 
   2  11  11      180.67        0.03     63.63 o 
   4  11  11      423.98        0.03    124.53 o 
   5  11  11       43.55        0.03     85.05 o 
   6  11  11        0.39       13.20     80.04 o 
   7  11  11      120.23      190.33     87.83 o 
   8  11  11       45.56       41.76     85.71 o 
   9  11  11      598.41      786.64    110.56 o 
  10  11  11        5.17        0.05    103.82 o 
 -12  12  11        7.63       37.51    100.53 o 
 -11  12  11        1.68       13.71     91.39 o 
 -10  12  11       17.31        2.62     91.65 o 
  -9  12  11      626.31      630.59     73.36 o 
  -8  12  11        5.83        9.57     88.92 o 
  -7  12  11     1628.72     1768.02     92.55 o 
  -6  12  11      152.46      162.33     89.88 o 
  -5  12  11      168.01      120.26     92.71 o 
  -4  12  11      256.19      345.72     55.25 o 
  -3  12  11      453.63      493.26     93.00 o 
  -2  12  11        1.96        0.03     81.95 o 
  -1  12  11     2166.12     2073.52    133.62 o 
   0  12  11     1154.82     1155.72     57.08 o 
   1  12  11     1046.74     1019.50     58.01 o 
   2  12  11       84.23       81.02     58.99 o 
   3  12  11      226.26        0.03    102.63 o 
   4  12  11       36.26        0.03     83.46 o 
   5  12  11     1005.83     1000.86    114.13 o 
   6  12  11      339.93      320.00    106.00 o 
   7  12  11      881.91      763.47    126.22 o 
   8  12  11        2.06        0.05     94.22 o 
   9  12  11       34.62       32.27     94.81 o 
  10  12  11       58.36        0.05    101.89 o 
 -12  13  11       58.26        0.05    109.92 o 
 -11  13  11      475.62      484.83     77.10 o 
 -10  13  11       31.43       43.32     95.58 o 
  -9  13  11      212.55      220.45    102.28 o 
  -8  13  11        0.05      134.44     89.21 o 
  -7  13  11      150.38      137.01    101.91 o 
  -6  13  11        2.59       98.92     79.11 o 
  -5  13  11      832.89      865.38    116.15 o 
  -4  13  11      841.70      913.95    109.15 o 
  -3  13  11     1680.56     1636.81    132.16 o 
  -2  13  11        0.64       98.78     72.93 o 
  -1  13  11      233.99      302.34     83.35 o 
   0  13  11      934.50     1072.97     55.68 o 
   1  13  11      982.89      991.21     71.45 o 
   2  13  11       50.25       18.69     77.36 o 
   3  13  11     2351.01     2531.54    135.85 o 
   4  13  11       23.07        8.75     87.33 o 
   5  13  11       57.74       72.83     88.21 o 
   6  13  11      187.98      359.53     99.37 o 
   7  13  11      950.98     1186.47    116.97 o 
   8  13  11        3.79        0.05    101.52 o 
   9  13  11      522.41      804.67    116.79 o 
 -11  14  11        2.72        0.05    107.80 o 
 -10  14  11      146.19      126.46    109.36 o 
  -9  14  11      806.22      863.10     79.46 o 
  -8  14  11      231.55      258.97     56.95 o 
  -7  14  11     1512.86     1616.50     97.09 o 
  -6  14  11       15.06        4.83     93.38 o 
  -5  14  11      200.55      137.07     96.88 o 
  -4  14  11      786.57      807.30     71.93 o 
  -3  14  11     1081.83     1267.78    131.42 o 
  -2  14  11      326.10      142.18    102.15 o 
  -1  14  11      937.20      880.28    114.32 o 
   0  14  11       34.84        0.05     55.46 o 
   1  14  11      207.46      162.89     82.40 o 
   2  14  11        0.59        0.03     84.44 o 
   3  14  11        6.41       53.13     81.18 o 
   4  14  11      196.29       77.87    105.81 o 
   5  14  11     2066.97     2665.74    157.03 o 
   6  14  11        6.02       64.56     96.05 o 
   7  14  11      639.36      799.50    121.24 o 
   8  14  11      259.39      232.80    116.04 o 
   9  14  11        1.88        0.05    113.34 o 
 -10  15  11      102.44       11.69    113.26 o 
  -9  15  11       89.39       14.08    111.30 o 
  -8  15  11      272.08      276.55    113.47 o 
  -7  15  11      463.52      544.90     71.11 o 
  -6  15  11      646.81      804.78     71.40 o 
  -5  15  11      524.03      535.57     63.39 o 
  -4  15  11       10.46        0.03     93.11 o 
  -3  15  11      499.28      363.19    109.92 o 
  -2  15  11      211.63      142.66     95.36 o 
  -1  15  11       35.07       67.13     77.52 o 
   0  15  11       18.56        0.05     80.44 o 
   1  15  11      226.26      316.05     84.23 o 
   2  15  11        0.14        0.05     81.34 o 
   3  15  11     1087.68     1120.30    124.10 o 
   4  15  11      518.30      467.91    117.16 o 
   5  15  11       29.74        0.05    107.22 o 
   6  15  11      811.87      920.05    126.04 o 
   7  15  11      378.15      349.96    115.38 o 
   8  15  11      145.92      241.92    106.71 o 
  -9  16  11      288.89       29.32    122.75 o 
  -8  16  11       84.14      151.25     70.47 o 
  -7  16  11      348.22      316.29    111.54 o 
  -6  16  11      157.36      170.69     60.24 o 
  -5  16  11      124.87        0.05    103.16 o 
  -4  16  11     1279.59     1185.81    137.01 o 
  -3  16  11      138.56       77.97     96.29 o 
  -2  16  11      508.19      331.77    116.68 o 
  -1  16  11      883.84      778.03    108.83 o 
   0  16  11      128.72       85.77     89.98 o 
   1  16  11      227.23        0.03    103.90 o 
   2  16  11      636.29      776.94     96.72 o 
   3  16  11        0.46        0.05    101.09 o 
   4  16  11       93.13       72.96     95.44 o 
   5  16  11      587.27      783.43    121.82 o 
   6  16  11        8.19        0.05    102.84 o 
   7  16  11       24.11        0.05    107.85 o 
  -9  17  11       39.01        0.05    108.46 o 
  -8  17  11      437.75      455.24     77.10 o 
  -7  17  11      106.99       86.43     56.58 o 
  -6  17  11      144.47        0.05    116.97 o 
  -5  17  11      147.13      141.76     66.02 o 
  -4  17  11       14.59        0.05     89.66 o 
  -3  17  11        2.19       94.91     88.02 o 
  -2  17  11      769.20      982.75     75.21 o 
  -1  17  11       21.32        0.05     90.04 o 
   0  17  11      542.13      473.61    111.43 o 
   1  17  11       17.10        0.05     97.35 o 
   2  17  11        0.45       85.24     88.07 o 
   3  17  11      172.76       51.27    111.14 o 
   4  17  11      324.24      287.55    112.52 o 
   5  17  11       62.82       46.32    105.07 o 
   6  17  11      428.44       90.54    134.26 o 
  -7  18  11        4.81      159.76     86.99 o 
  -6  18  11      410.38      373.79     68.08 o 
  -5  18  11       17.96        0.05    100.51 o 
  -4  18  11      800.44      772.14     81.74 o 
  -3  18  11       94.01       62.17    109.55 o 
  -2  18  11      439.55      302.05    129.64 o 
  -1  18  11       42.98        0.05    112.78 o 
   0  18  11      475.96      249.43    129.27 o 
   1  18  11        0.06       83.06     82.98 o 
   2  18  11      879.23     1144.05    119.46 o 
   3  18  11       47.44        0.05     95.68 o 
   4  18  11      427.10      503.73    117.50 o 
   5  18  11       24.40        0.05     98.63 o 
  -6  19  11       88.00        9.23    106.47 o 
  -5  19  11        4.62        0.05    106.84 o 
  -4  19  11       17.31        0.05    115.91 o 
  -3  19  11        0.53        0.05    110.08 o 
  -2  19  11     1417.45     1566.47    152.68 o 
  -1  19  11       43.05        0.05    125.03 o 
   0  19  11      639.25      701.25    124.66 o 
   1  19  11        0.54        0.05    100.14 o 
   2  19  11        4.16        0.05    107.14 o 
   3  19  11       16.52        0.05    125.30 o 
  -3  20  11        0.26        0.05    114.11 o 
  -2  20  11      223.59      179.51    124.93 o 
  -1  20  11      285.74       46.53    128.96 o 
   0  20  11      507.05      287.84    130.94 o 
   1  20  11      109.95       23.01    105.92 o 
 -14   0  12       19.18        0.05    101.17 o 
 -12   0  12      891.86      788.39     69.89 o 
 -10   0  12      448.60      370.03     54.56 o 
  -8   0  12      677.13      648.49     49.50 o 
  -6   0  12     1554.40     1518.30     65.51 o 
  -4   0  12     3342.18     3141.77     90.75 o 
  -2   0  12     1956.58     1975.18     70.87 o 
   0   0  12     2850.84     3341.04     69.65 o 
   2   0  12     1546.92     1906.04     71.64 o 
   4   0  12      514.25      210.27    105.89 o 
   6   0  12       31.65       86.43     69.44 o 
   8   0  12      293.70      293.22     91.33 o 
  10   0  12      524.02      799.00     93.61 o 
  12   0  12      102.51      241.13     68.40 o 
 -14   1  12      450.00      471.23     64.40 o 
 -13   1  12        3.82       88.71     94.94 o 
 -12   1  12       98.73      126.94     89.45 o 
 -11   1  12       73.78        0.03     86.48 o 
 -10   1  12      160.62        0.03     80.86 o 
  -9   1  12      261.58       79.72     86.11 o 
  -8   1  12     1611.20     1316.65     66.73 o 
  -7   1  12        0.88        0.03     74.07 o 
  -6   1  12      819.73      770.97     52.31 o 
  -5   1  12      968.38      997.12     54.22 o 
  -4   1  12       15.75        0.03     59.81 o 
  -3   1  12        3.95       51.51     56.52 o 
  -2   1  12     3729.66     3773.98    116.47 o 
  -1   1  12      465.18      463.54     72.38 o 
   0   1  12     8380.65     9518.90    113.50 o 
   1   1  12      453.82      474.28     36.59 o 
   2   1  12       53.66        0.03     41.04 o 
   3   1  12      885.95      341.53     91.71 o 
   4   1  12     1041.51      759.57    120.58 o 
   5   1  12      364.80        0.03    108.81 o 
   7   1  12      361.96       26.14     94.36 o 
   8   1  12      160.24       65.99     82.48 o 
   9   1  12       33.16        0.05     81.39 o 
  10   1  12      383.73      288.80    102.05 o 
  11   1  12       25.94        0.05    103.87 o 
  12   1  12     1471.18     1819.13    164.35 o 
 -14   2  12        0.17        0.05    106.63 o 
 -13   2  12      461.89      394.71     66.76 o 
 -12   2  12      531.80      444.74     66.49 o 
 -11   2  12       68.12        0.03     96.03 o 
 -10   2  12      610.15      484.14     60.47 o 
  -9   2  12       12.10        0.03     75.51 o 
  -8   2  12      540.95      520.41     58.83 o 
  -7   2  12      858.68      833.36     57.27 o 
  -6   2  12      574.92      620.94     49.34 o 
  -5   2  12      131.59       87.17     67.18 o 
  -4   2  12     3355.80     3575.51     89.43 o 
  -3   2  12      105.01        0.03     69.89 o 
  -2   2  12     1404.96     1588.34     89.32 o 
  -1   2  12     2218.84     2233.89    105.52 o 
   0   2  12     1326.70     1326.72     46.32 o 
   1   2  12        1.33        0.03     43.16 o 
   2   2  12      570.52      591.19     61.91 o 
   3   2  12       37.99        0.03     67.13 o 
   4   2  12      752.78      119.73    120.92 o 
   5   2  12      324.67        8.93     89.16 o 
   6   2  12        2.50       66.33     76.38 o 
   7   2  12      173.49      145.68     83.20 o 
   8   2  12      316.04      293.25     97.80 o 
   9   2  12      151.25       96.32     85.55 o 
  10   2  12      414.78      526.19    101.81 o 
  11   2  12       33.46      184.58     85.87 o 
  12   2  12       42.04      118.75    102.02 o 
 -14   3  12      273.27      177.00    106.71 o 
 -13   3  12       24.96       69.67     51.04 o 
 -12   3  12        2.73        0.05     90.65 o 
 -11   3  12      740.63      669.33     67.16 o 
 -10   3  12      820.26      730.68     63.20 o 
  -9   3  12      489.47      432.44     55.33 o 
  -8   3  12     2283.38     2114.42     86.75 o 
  -7   3  12      317.89      347.04     51.17 o 
  -6   3  12      511.43      453.97     52.81 o 
  -5   3  12     2876.30     2850.24     82.56 o 
  -4   3  12     1462.37     1722.71     69.01 o 
  -3   3  12     1701.76     1778.30     93.43 o 
  -2   3  12     1630.74     1669.66     93.96 o 
  -1   3  12      121.95      153.21     59.02 o 
   0   3  12      307.39      351.18     31.18 o 
   1   3  12     1248.17     1098.66     48.38 o 
   2   3  12      181.52       34.41     48.81 o 
   6   3  12     1195.86      796.88    127.15 o 
   7   3  12     1178.63      555.64    145.07 o 
   8   3  12     1413.61     1678.59    110.95 o 
   9   3  12      430.22      499.49     94.97 o 
  10   3  12      244.28      245.34     97.22 o 
  11   3  12      124.50      143.43     91.73 o 
  12   3  12      552.91      338.61    135.82 o 
 -14   4  12       12.38      116.26     88.34 o 
 -13   4  12      298.43      259.45     60.26 o 
 -12   4  12       23.51      112.49     79.24 o 
 -11   4  12        0.56        0.03     90.25 o 
 -10   4  12      558.80      465.45     63.89 o 
  -9   4  12      371.84      447.07     58.54 o 
  -8   4  12      192.94      131.00     86.54 o 
  -7   4  12     1235.55     1334.62     75.14 o 
  -6   4  12     1194.63     1345.94     69.38 o 
  -5   4  12        0.61        0.03     70.79 o 
  -4   4  12     2700.35     3018.38     84.57 o 
  -3   4  12      257.26      247.23     72.56 o 
  -2   4  12      981.71     1171.57     80.78 o 
  -1   4  12      832.21      742.00     70.20 o 
   0   4  12       70.97        0.03     39.72 o 
   1   4  12       21.05        0.03     43.27 o 
   2   4  12     1596.55     1477.84     80.97 o 
   3   4  12      145.19       70.92     77.95 o 
   4   4  12       64.69        0.03     80.86 o 
   6   4  12      304.38      194.39    102.87 o 
   7   4  12      654.29      517.78    123.92 o 
   8   4  12      103.34      216.55     87.46 o 
   9   4  12       38.33        0.05     86.62 o 
  10   4  12       63.27        0.05     96.08 o 
  11   4  12      149.11      273.55     93.35 o 
  12   4  12        7.36        0.05     95.97 o 
 -14   5  12       87.28        0.05    114.45 o 
 -13   5  12       91.71       83.30     89.56 o 
 -12   5  12        4.08        0.05     92.26 o 
 -11   5  12     1139.27     1087.05     81.02 o 
 -10   5  12      151.48      137.44     95.60 o 
  -9   5  12     1547.59     1426.01     82.51 o 
  -8   5  12      278.58      241.53     59.57 o 
  -7   5  12      929.86     1075.33     70.95 o 
  -6   5  12      131.82      138.82     45.89 o 
  -5   5  12     1347.73     1536.11     70.12 o 
  -4   5  12      269.52      208.60     75.82 o 
  -3   5  12     4442.74     4848.15    124.24 o 
  -2   5  12        7.62       93.24     56.50 o 
  -1   5  12      211.99      230.26     58.41 o 
   0   5  12      163.02      142.26     29.22 o 
   1   5  12     1904.22     2038.20     57.77 o 
   2   5  12       36.84        0.03     49.82 o 
   4   5  12      383.76        0.03    109.89 o 
   5   5  12      355.14        0.03    116.68 o 
   6   5  12      598.58      275.28    102.68 o 
   7   5  12      639.59      176.94    141.71 o 
   8   5  12      346.93      400.04    101.12 o 
   9   5  12     2193.08     2751.03    147.43 o 
  10   5  12      104.07      109.15     89.53 o 
  11   5  12      167.28      211.81    101.52 o 
  12   5  12       38.96      113.31     90.43 o 
 -14   6  12       27.80      122.27     90.72 o 
 -13   6  12      342.76      292.69     63.84 o 
 -12   6  12        1.43        0.05     91.39 o 
 -11   6  12       12.55       38.81     93.46 o 
 -10   6  12       29.94        0.03     94.60 o 
  -9   6  12      424.27      459.22     67.74 o 
  -8   6  12        4.50        0.03     80.20 o 
  -7   6  12     4229.23     4386.49    134.23 o 
  -6   6  12       10.41        0.03     84.15 o 
  -5   6  12      195.32      116.95     78.95 o 
  -4   6  12      272.60      259.53     69.49 o 
  -3   6  12      831.65     1093.71     84.41 o 
  -2   6  12       32.82       32.03     61.83 o 
  -1   6  12     2508.61     2544.85    106.02 o 
   0   6  12       60.23      122.01     28.58 o 
   1   6  12     1139.15     1344.14     51.54 o 
   2   6  12      215.25       65.33     56.71 o 
   3   6  12      231.30        0.03     88.71 o 
   4   6  12      260.88        0.03     98.39 o 
   6   6  12       26.81        6.07     80.78 o 
   7   6  12     1030.99     1306.86    114.93 o 
   8   6  12       11.70        0.05     86.93 o 
   9   6  12        7.80        0.05     95.76 o 
  10   6  12       24.23        0.05     96.74 o 
  11   6  12      229.78      419.00    114.06 o 
 -14   7  12       12.62       74.02     97.03 o 
 -13   7  12      133.99       88.87    107.64 o 
 -12   7  12       10.75        0.05    101.04 o 
 -11   7  12     1048.67      967.48     80.36 o 
 -10   7  12        2.23       70.42     82.32 o 
  -9   7  12      225.50      252.69     51.70 o 
  -8   7  12      161.56        8.11     82.45 o 
  -7   7  12      240.65      247.20     53.32 o 
  -6   7  12       95.96       59.07     76.96 o 
  -5   7  12     3518.72     3758.34    135.19 o 
  -4   7  12      928.23     1121.78     92.08 o 
  -3   7  12     1662.68     1693.46     93.40 o 
  -2   7  12      322.02      326.10     76.14 o 
  -1   7  12        2.87        0.03     64.42 o 
   0   7  12       40.19       66.15     34.89 o 
   1   7  12     3612.80     3928.86     80.68 o 
   2   7  12      343.73      267.22     45.84 o 
   4   7  12      110.44        0.03     87.46 o 
   6   7  12      124.06      139.08     83.70 o 
   7   7  12      280.55      261.04     96.80 o 
   8   7  12      263.40      226.81     96.77 o 
   9   7  12     1579.71     2201.17    142.08 o 
  10   7  12       17.62        0.05    100.30 o 
  11   7  12      183.69      196.35    111.17 o 
 -13   8  12      472.04      402.77     80.81 o 
 -12   8  12      147.31       85.90    102.95 o 
 -11   8  12      106.33      162.15     89.00 o 
 -10   8  12       30.86       98.73     79.51 o 
  -9   8  12       53.16      130.25     72.86 o 
  -8   8  12      292.21      225.59     47.48 o 
  -7   8  12      111.53       47.77     81.39 o 
  -6   8  12        1.08        0.03     81.39 o 
  -5   8  12      143.56      156.00     78.37 o 
  -4   8  12      700.45      662.11     91.12 o 
  -3   8  12      603.74      795.97     74.50 o 
  -2   8  12      426.33      326.26     82.69 o 
  -1   8  12     2650.19     2794.86    128.82 o 
   0   8  12      228.41      313.93     41.04 o 
   1   8  12     1491.48     1802.30     63.10 o 
   2   8  12      193.57      152.71     54.80 o 
   3   8  12      163.86        0.03    100.96 o 
   4   8  12       76.07        0.03     73.31 o 
   5   8  12      138.83        0.03     90.54 o 
   6   8  12       29.88        0.03     83.14 o 
   7   8  12      474.06      649.81     96.08 o 
   8   8  12      276.66      227.69     97.41 o 
   9   8  12       22.91       65.56     86.11 o 
  10   8  12      286.92      389.38    104.86 o 
  11   8  12      375.26      517.84    122.43 o 
 -13   9  12       77.67      118.88    104.56 o 
 -12   9  12      148.05      115.46    110.03 o 
 -11   9  12      520.24      285.91    107.14 o 
 -10   9  12       83.43        0.05     96.32 o 
  -9   9  12      269.39      327.61     48.99 o 
  -8   9  12      593.08      598.46     58.67 o 
  -7   9  12       46.02        0.03     82.08 o 
  -6   9  12     1019.59      955.76     62.28 o 
  -5   9  12     1922.02     1789.44    114.37 o 
  -4   9  12       14.74        0.03     78.66 o 
  -3   9  12      152.95       68.67     81.18 o 
  -2   9  12     2398.54     2308.57    123.04 o 
  -1   9  12        3.50        0.03     83.33 o 
   0   9  12     2444.39     2748.52     71.03 o 
   1   9  12     1261.04     1387.67     73.47 o 
   2   9  12       43.88       31.42     49.34 o 
   4   9  12      119.65        0.03     77.79 o 
   5   9  12      239.80       79.54     91.92 o 
   6   9  12      174.10       26.09     79.30 o 
   7   9  12      197.28      151.68     90.09 o 
   8   9  12      272.35      343.52     96.90 o 
   9   9  12      624.29      677.44    124.87 o 
  10   9  12       76.93       65.99    105.20 o 
  11   9  12      140.55      216.39    111.51 o 
 -13  10  12       35.31      103.95     95.10 o 
 -12  10  12      321.45       73.36    122.51 o 
 -11  10  12       12.55        0.05     95.13 o 
 -10  10  12      276.36      312.02     54.06 o 
  -9  10  12      197.26      229.09     50.43 o 
  -8  10  12       39.20        0.03     89.80 o 
  -7  10  12      415.27      236.67     96.80 o 
  -6  10  12       44.15      127.76     48.38 o 
  -5  10  12      311.21      354.20     54.77 o 
  -4  10  12      402.56      286.91     88.84 o 
  -3  10  12       72.90       41.49     74.98 o 
  -2  10  12      216.18       91.31     84.55 o 
  -1  10  12     1068.24     1001.39    112.78 o 
   0  10  12      129.60      176.25     64.32 o 
   1  10  12      391.31      386.26     46.66 o 
   2  10  12     2628.02     2140.46    110.87 o 
   3  10  12      429.87        0.03    121.61 o 
   4  10  12      240.57        0.03    103.16 o 
   5  10  12       37.84       36.40     70.84 o 
   6  10  12       60.97       22.48     83.75 o 
   7  10  12      178.72      293.97     83.30 o 
   8  10  12      741.18      872.81    114.59 o 
   9  10  12        0.02        0.05    102.68 o 
  10  10  12      362.98      307.41    129.86 o 
 -12  11  12      246.21      246.59    104.01 o 
 -11  11  12       10.70        5.51     93.03 o 
 -10  11  12        2.77       39.42     84.63 o 
  -9  11  12       51.53        0.05     85.55 o 
  -8  11  12     1124.47     1043.09     82.85 o 
  -7  11  12       13.75        0.03     94.09 o 
  -6  11  12      701.81      650.53     62.28 o 
  -5  11  12       27.83        0.03     78.24 o 
  -4  11  12      309.56      350.78     56.13 o 
  -3  11  12      328.70      299.32     88.97 o 
  -2  11  12     1971.17     1838.38    132.59 o 
  -1  11  12      632.73      658.64    103.08 o 
   0  11  12     5443.68     6052.59    107.82 o 
   1  11  12      333.38      446.17     46.13 o 
   2  11  12      170.09       14.58     67.92 o 
   3  11  12      180.68        0.03     91.89 o 
   4  11  12      298.53      319.47     88.07 o 
   5  11  12       59.95       31.10     78.29 o 
   6  11  12      912.14      770.02    120.26 o 
   7  11  12       44.89       88.23     87.20 o 
   8  11  12       69.74       31.07     95.50 o 
   9  11  12      256.05      188.77    119.23 o 
  10  11  12      236.41      359.37    110.13 o 
 -12  12  12      239.91      221.11    110.34 o 
 -11  12  12       98.35        0.05    111.22 o 
 -10  12  12      628.46      674.81     72.78 o 
  -9  12  12       55.40       31.28     98.23 o 
  -8  12  12       60.31       20.04    100.08 o 
  -7  12  12       62.86        0.03     96.45 o 
  -6  12  12      322.11      291.42     64.11 o 
  -5  12  12      167.32      216.34     84.84 o 
  -4  12  12     1813.65     1799.99    132.48 o 
  -3  12  12      132.80      195.79     85.34 o 
  -2  12  12      336.09      297.55     93.96 o 
  -1  12  12       31.18        0.03     88.13 o 
   0  12  12      201.97       31.66     66.57 o 
   1  12  12      207.65      271.96     45.73 o 
   2  12  12     2323.59     1754.04    114.98 o 
   3  12  12        1.76      100.56     72.78 o 
   4  12  12      955.16     1117.62    111.85 o 
   5  12  12       41.74      143.03     77.97 o 
   6  12  12        0.97        0.05     93.99 o 
   7  12  12       17.23        0.05     88.92 o 
   8  12  12      838.98     1080.13    132.98 o 
   9  12  12      178.65      225.72    111.09 o 
 -11  13  12       17.84      205.18     55.78 o 
 -10  13  12      127.09      185.74    102.47 o 
  -9  13  12      208.34      170.23    102.63 o 
  -8  13  12     1425.94     1715.28     93.30 o 
  -7  13  12       10.89       93.22     86.43 o 
  -6  13  12     1445.41     1305.14     89.16 o 
  -5  13  12      300.87       39.66    102.63 o 
  -4  13  12        0.11       56.55     78.21 o 
  -3  13  12       28.93       22.11     84.12 o 
  -2  13  12     1756.41     1782.52     85.82 o 
  -1  13  12      237.29      235.11     79.96 o 
   0  13  12      787.38      986.17     94.20 o 
   1  13  12       60.68        2.15     77.55 o 
   2  13  12      426.32      641.99     90.65 o 
   3  13  12        4.06        0.03     88.18 o 
   4  13  12      861.83     1260.18    106.84 o 
   5  13  12       93.26       38.42    103.21 o 
   6  13  12     1335.85     1702.61    141.84 o 
   7  13  12       11.14        0.05    101.94 o 
   8  13  12      227.41      248.98    109.28 o 
   9  13  12        3.26        0.05    109.47 o 
 -10  14  12      448.53      247.78    132.51 o 
  -9  14  12       61.77       28.10    101.22 o 
  -8  14  12        1.14       97.46     91.68 o 
  -7  14  12      137.89       47.24    110.08 o 
  -6  14  12      666.10      635.34     86.51 o 
  -5  14  12      318.96      428.46     59.18 o 
  -4  14  12      329.82       63.97    104.59 o 
  -3  14  12      127.32       76.43     90.70 o 
  -2  14  12      508.21      596.76     95.28 o 
  -1  14  12       16.54        4.48     78.77 o 
   0  14  12        0.42        0.05     81.34 o 
   1  14  12        1.60       44.70     80.94 o 
   2  14  12      648.18      540.03    108.73 o 
   3  14  12       46.40      156.58     86.11 o 
   4  14  12      710.17      659.04    119.07 o 
   5  14  12      374.84       42.53    127.55 o 
   6  14  12      218.53      297.41    113.23 o 
   7  14  12      186.98      229.46    105.57 o 
   8  14  12      530.80      430.05    141.31 o 
 -10  15  12      111.66        9.09    111.35 o 
  -9  15  12      259.02      361.23     74.10 o 
  -8  15  12      680.77      688.26     81.50 o 
  -7  15  12        0.34       27.44     95.39 o 
  -6  15  12      315.08      454.60     62.12 o 
  -5  15  12      433.68      385.96    108.49 o 
  -4  15  12       25.64        0.05     85.90 o 
  -3  15  12      399.59      369.58    101.52 o 
  -2  15  12      224.86      243.09     93.59 o 
  -1  15  12      169.43       47.11     89.13 o 
   0  15  12      733.50      749.13    105.36 o 
   1  15  12      293.21      389.33     99.95 o 
   2  15  12       42.74      100.30     83.12 o 
   3  15  12      241.53      352.19     98.28 o 
   4  15  12      416.68      441.40    113.76 o 
   5  15  12       67.62       41.76    107.53 o 
   6  15  12      885.41     1067.88    130.70 o 
   7  15  12      129.93      102.23    116.60 o 
  -9  16  12      176.48      206.79    108.30 o 
  -8  16  12       21.30        0.05    109.42 o 
  -7  16  12      538.75      492.20    125.14 o 
  -6  16  12      411.48      457.79     68.16 o 
  -5  16  12       50.92        0.05     99.08 o 
  -4  16  12       56.85      198.34     50.72 o 
  -3  16  12        3.47        0.05     97.19 o 
  -2  16  12       36.10        0.05     96.64 o 
  -1  16  12      302.14      321.86    103.58 o 
   0  16  12       55.40        0.05     95.58 o 
   1  16  12       83.14       32.03     98.55 o 
   2  16  12       27.41        0.05     99.55 o 
   3  16  12      106.83       58.91    103.82 o 
   4  16  12      337.70      393.02    114.64 o 
   5  16  12      467.03      444.40    119.89 o 
   6  16  12      112.91        0.05    105.23 o 
  -8  17  12       17.70      101.25     99.55 o 
  -7  17  12        1.41        0.05    107.24 o 
  -6  17  12       47.81        5.81    102.89 o 
  -5  17  12      949.21      974.45     91.20 o 
  -4  17  12       84.61      136.88     93.22 o 
  -3  17  12      982.02     1086.02    135.03 o 
  -2  17  12      324.08      394.18     65.62 o 
  -1  17  12        4.36       18.24     97.94 o 
   0  17  12       37.33       69.06     91.79 o 
   1  17  12      649.06      870.63    117.74 o 
   2  17  12      208.80       21.02    111.62 o 
   3  17  12      622.31      633.45    128.05 o 
   4  17  12       42.56        0.05    103.08 o 
   5  17  12      149.64       82.56    109.15 o 
  -6  18  12        3.67        0.05    113.13 o 
  -5  18  12       31.31       60.32     58.99 o 
  -4  18  12       34.41        0.05    105.49 o 
  -3  18  12      320.79      340.28     78.56 o 
  -2  18  12       12.95        0.05    111.80 o 
  -1  18  12     1247.76     1844.32    138.58 o 
   0  18  12       54.61        0.05    107.14 o 
   1  18  12      176.17      222.41    105.81 o 
   2  18  12       11.80        0.05    106.31 o 
   3  18  12        6.39       14.08     91.36 o 
   4  18  12       11.75        0.05     97.54 o 
  -4  19  12       17.35        0.05    114.43 o 
  -3  19  12      937.40      828.90    145.31 o 
  -2  19  12        0.07        0.05    110.34 o 
  -1  19  12        8.91        0.08     72.11 o 
   0  19  12       64.87      163.69    104.78 o 
   1  19  12      446.76      472.71    126.22 o 
   2  19  12       10.15       83.78     94.91 o 
 -13   0  13      714.39      739.34     88.05 o 
 -11   0  13       12.08        0.05     83.70 o 
  -9   0  13     1209.13     1030.26     72.03 o 
  -7   0  13      863.82     1061.15     61.77 o 
  -5   0  13       38.94        0.03     72.22 o 
  -3   0  13      151.30       93.22     72.54 o 
  -1   0  13     7901.19     8876.24    177.23 o 
   1   0  13     2505.04     2679.88     68.19 o 
   3   0  13        2.52        0.03     66.15 o 
   7   0  13     1084.51     1144.56    110.50 o 
   9   0  13       56.60      121.05     79.22 o 
  11   0  13     1090.27     1255.75    138.92 o 
 -14   1  13       29.18      153.00     95.87 o 
 -13   1  13       66.81        0.05    101.67 o 
 -12   1  13      122.92        0.05     95.84 o 
 -11   1  13      507.94      583.06     64.19 o 
 -10   1  13       61.11       86.64     85.87 o 
  -9   1  13     1234.12     1150.36     77.39 o 
  -8   1  13       41.10        0.03     76.96 o 
  -7   1  13        5.03        0.03     71.61 o 
  -6   1  13       28.52        0.03     73.78 o 
  -5   1  13     2511.99     2517.81     83.41 o 
  -4   1  13      460.72      480.00     56.47 o 
  -3   1  13     2190.16     2430.56    105.28 o 
  -2   1  13       27.25        4.80     67.18 o 
  -1   1  13        3.81        0.03     73.68 o 
   0   1  13      153.16      190.49     49.55 o 
   1   1  13     2136.69     2583.00     63.50 o 
   2   1  13      691.30      450.55     65.62 o 
   3   1  13     2063.07     1234.91    149.85 o 
   4   1  13       18.70        0.03     67.50 o 
   5   1  13       90.23        0.03     77.55 o 
   6   1  13      121.11        0.03     85.74 o 
   7   1  13      304.81      500.92     81.58 o 
   8   1  13      109.14       56.79     86.08 o 
   9   1  13      521.40      686.37    102.44 o 
  10   1  13        5.76      116.60     84.57 o 
  11   1  13      677.61     1182.71    117.74 o 
 -14   2  13       39.01        0.05    105.52 o 
 -13   2  13      309.63      355.29     64.53 o 
 -12   2  13      166.19      148.87    106.05 o 
 -11   2  13        4.29       62.83     82.53 o 
 -10   2  13      392.79      334.69     55.99 o 
  -9   2  13      613.53      559.99     60.05 o 
  -8   2  13       32.84       10.53     42.66 o 
  -7   2  13     1456.77     1510.42     75.08 o 
  -6   2  13      695.82      713.39     51.91 o 
  -5   2  13      480.72      537.93     52.94 o 
  -4   2  13        1.57        0.03     69.09 o 
  -3   2  13      231.88      165.67     84.57 o 
  -2   2  13     1965.26     1844.42    101.94 o 
  -1   2  13     4653.48     5115.18    138.08 o 
   0   2  13       10.97        0.03     47.27 o 
   1   2  13      524.47      579.95     41.73 o 
   2   2  13     1433.13     1334.75     78.50 o 
   3   2  13      185.38        0.03     83.88 o 
   4   2  13     1738.63      851.89    158.52 o 
   6   2  13       47.31       20.41     79.27 o 
   7   2  13     1727.64     1993.16    120.29 o 
   8   2  13       43.25       20.57     87.83 o 
   9   2  13       20.71        0.05     90.72 o 
  10   2  13      233.39      171.77     98.94 o 
  11   2  13      530.81      508.95    130.25 o 
 -14   3  13      134.83      167.13     63.89 o 
 -13   3  13       78.25      164.11     91.12 o 
 -12   3  13      251.24      261.33     70.97 o 
 -11   3  13      517.15      608.80     61.19 o 
 -10   3  13       49.32       13.87     91.41 o 
  -9   3  13      626.92      511.31     66.52 o 
  -8   3  13      759.72      778.58     76.94 o 
  -7   3  13      296.36      149.66     87.81 o 
  -6   3  13     1164.80     1372.08     72.86 o 
  -5   3  13      478.63      527.96     53.02 o 
  -4   3  13       10.27       33.72     74.79 o 
  -3   3  13     3688.07     3935.12    127.97 o 
  -2   3  13      159.60      209.90     73.09 o 
  -1   3  13      282.62       96.27     81.90 o 
   0   3  13      835.66      934.66     55.65 o 
   1   3  13     2054.49     2235.51     65.30 o 
   2   3  13      502.57      463.25     60.00 o 
   4   3  13      116.33        0.03     94.44 o 
   5   3  13       20.16        0.03     89.45 o 
   6   3  13     1019.06      865.36    140.51 o 
   7   3  13        7.57        0.03     92.13 o 
   8   3  13       14.97        0.03     96.85 o 
   9   3  13      532.24      390.50    107.88 o 
  10   3  13       34.39      167.77     86.32 o 
  11   3  13      238.86      151.17    113.53 o 
 -14   4  13        2.89      114.77     95.76 o 
 -13   4  13       29.58        0.05     90.54 o 
 -12   4  13      145.82      201.20     59.39 o 
 -11   4  13       26.05       46.77     92.13 o 
 -10   4  13     1086.09      994.23     75.88 o 
  -9   4  13      396.92      195.18    103.98 o 
  -8   4  13      178.76       56.55     95.15 o 
  -7   4  13      427.20      462.32     59.92 o 
  -6   4  13      594.07      736.85     62.17 o 
  -5   4  13      270.18      330.90     46.29 o 
  -4   4  13     3367.13     3584.52     94.97 o 
  -3   4  13       18.63       48.57     69.17 o 
  -2   4  13     2144.39     2171.72    115.38 o 
  -1   4  13       14.16       33.22     57.32 o 
   0   4  13      558.75      635.28     38.47 o 
   1   4  13       15.41        0.05     47.14 o 
   2   4  13     2165.39     1984.86     93.16 o 
   3   4  13        1.54       26.91     71.19 o 
   6   4  13       14.56        0.03     92.95 o 
   7   4  13      824.69      917.48    107.27 o 
   8   4  13      885.62     1388.84    102.02 o 
   9   4  13       11.34       57.08     83.57 o 
  10   4  13      494.90      775.90    108.30 o 
  11   4  13       45.11       81.92     95.36 o 
 -14   5  13      308.89      101.20    124.29 o 
 -13   5  13        6.53        0.05    103.56 o 
 -12   5  13      227.54      158.86    102.50 o 
 -11   5  13      122.12      114.85     90.25 o 
 -10   5  13      165.95      112.60     54.30 o 
  -9   5  13      122.45       20.26     92.47 o 
  -8   5  13     1738.09     1748.98     78.37 o 
  -7   5  13       28.20        0.03     99.66 o 
  -6   5  13     1747.39     1771.30     77.57 o 
  -5   5  13        0.74        7.24     72.09 o 
  -4   5  13      478.08      488.06     54.43 o 
  -3   5  13       34.72        0.03     77.71 o 
  -2   5  13     1008.65     1050.20     92.61 o 
  -1   5  13      175.09      196.93     67.61 o 
   0   5  13      666.73      711.22     55.30 o 
   1   5  13      115.67      133.89     32.82 o 
   2   5  13      616.72      561.42     67.37 o 
   3   5  13      360.83        0.03    114.27 o 
   5   5  13      140.22       98.70     97.83 o 
   7   5  13       62.70        8.91     86.27 o 
   8   5  13      339.27      456.33     99.84 o 
   9   5  13        2.92        0.05     93.53 o 
  10   5  13        8.64        0.05     96.08 o 
  11   5  13        8.44        0.05     91.20 o 
 -13   6  13       36.14        0.05     95.79 o 
 -12   6  13      271.88        0.03    119.49 o 
 -11   6  13       15.39        0.05     99.66 o 
 -10   6  13      906.84      887.71     76.36 o 
  -9   6  13       45.63      140.01     79.51 o 
  -8   6  13        0.37        0.03     83.20 o 
  -7   6  13       45.40        0.03     93.53 o 
  -6   6  13     2666.79     2395.19     88.97 o 
  -5   6  13      393.86      451.87     53.18 o 
  -4   6  13     2251.07     2191.07    121.64 o 
  -3   6  13       41.02       75.51     68.30 o 
  -2   6  13     1046.91     1232.97     90.67 o 
  -1   6  13       47.79        1.75     66.81 o 
   0   6  13      450.73      341.87     41.68 o 
   1   6  13      247.00      345.77     43.32 o 
   2   6  13     1154.10     1125.12     80.52 o 
   3   6  13       33.39        0.03     83.73 o 
   5   6  13        4.37        0.03     92.37 o 
   6   6  13      168.87      443.04     77.65 o 
   7   6  13       22.78        0.05     83.80 o 
   8   6  13     1167.60     1371.79    122.22 o 
   9   6  13       10.75        0.05     99.34 o 
  10   6  13      513.25      667.18    119.49 o 
  11   6  13       39.13       52.20    107.27 o 
 -13   7  13       36.99        0.05    116.20 o 
 -12   7  13      200.67       79.46    110.18 o 
 -11   7  13       21.18        0.05    103.72 o 
 -10   7  13       27.93       24.68     89.98 o 
  -9   7  13      105.35      169.92     46.13 o 
  -8   7  13      579.30      530.46     54.35 o 
  -7   7  13        8.04        0.03     86.54 o 
  -6   7  13     1208.55     1344.03     77.28 o 
  -5   7  13      163.65       30.46     79.06 o 
  -4   7  13       29.72       27.76     76.14 o 
  -3   7  13      485.76      490.40     88.10 o 
  -2   7  13      961.56     1016.13     90.43 o 
  -1   7  13       53.39        0.03     71.93 o 
   0   7  13     2003.38     2353.67     64.03 o 
   1   7  13       17.41       72.67     46.34 o 
   2   7  13      521.90      491.85     66.65 o 
   3   7  13       63.14        0.03     79.62 o 
   4   7  13      305.20        0.03    120.50 o 
   5   7  13        1.41       94.91     70.73 o 
   6   7  13      975.02     1305.27    116.23 o 
   7   7  13       93.59      115.86     86.67 o 
   8   7  13      137.35      152.26     93.27 o 
   9   7  13       89.56      229.38     92.50 o 
  10   7  13      113.21       72.09    108.28 o 
 -13   8  13       55.40       47.09     98.76 o 
 -12   8  13      282.73      469.53     67.92 o 
 -11   8  13        0.80        0.05     95.21 o 
 -10   8  13      774.24      779.03     81.60 o 
  -9   8  13       63.66      129.96     76.65 o 
  -8   8  13       59.33        0.03     88.29 o 
  -7   8  13      461.55      463.17     54.38 o 
  -6   8  13      745.59      670.28     61.59 o 
  -5   8  13      402.46      461.47     87.25 o 
  -4   8  13     2827.30     2912.39    124.21 o 
  -3   8  13       21.91       44.94     71.58 o 
  -2   8  13      966.18      985.62     98.76 o 
  -1   8  13      925.63      911.49    100.32 o 
   0   8  13      533.66      499.06     49.76 o 
   1   8  13        0.60        0.05     52.33 o 
   2   8  13     2184.31     1887.77     97.91 o 
   3   8  13        1.10        0.03     80.52 o 
   4   8  13      505.84        0.03    130.47 o 
   5   8  13      455.12      329.55     93.11 o 
   6   8  13       33.42      105.65     71.32 o 
   7   8  13      140.40      263.48     88.84 o 
   8   8  13      544.79      583.00    114.08 o 
   9   8  13      129.16      194.44     96.11 o 
  10   8  13      637.74      885.06    118.40 o 
 -12   9  13       79.21      180.28     97.99 o 
 -11   9  13       92.73        0.05    108.06 o 
 -10   9  13        6.12        0.05     91.15 o 
  -9   9  13       20.47       34.68     78.42 o 
  -8   9  13      104.22        0.03     95.23 o 
  -7   9  13        1.17        0.03     87.28 o 
  -6   9  13      737.36      908.97     70.50 o 
  -5   9  13      222.43      142.21     90.59 o 
  -4   9  13      163.14       85.08     82.85 o 
  -3   9  13     1175.56     1268.16    107.69 o 
  -2   9  13     1173.14     1223.43    109.44 o 
  -1   9  13       12.65      148.20     78.56 o 
   0   9  13     2576.92     2852.31     79.99 o 
   1   9  13      204.45      131.53     62.70 o 
   2   9  13        4.30        0.05     53.69 o 
   3   9  13      744.95       30.78    137.81 o 
   4   9  13       65.50        0.03     81.87 o 
   5   9  13      112.21      178.48     46.85 o 
   6   9  13      350.41      631.28     86.93 o 
   7   9  13       33.77        7.32     83.51 o 
   8   9  13      103.06      206.16     91.12 o 
   9   9  13      522.34      529.02    123.60 o 
  10   9  13       82.99      115.65    108.94 o 
 -12  10  13       62.51        0.05    110.82 o 
 -11  10  13      152.18      195.10     99.29 o 
 -10  10  13      145.13       74.63     97.88 o 
  -9  10  13      246.23      153.03     95.79 o 
  -8  10  13        6.16        0.03     93.22 o 
  -7  10  13      742.68      869.36     67.10 o 
  -6  10  13      160.58      124.45     91.76 o 
  -5  10  13      642.57      650.24     62.83 o 
  -4  10  13      775.02      908.09    106.00 o 
  -3  10  13      749.32      641.09    104.51 o 
  -2  10  13      141.35      135.74     88.31 o 
  -1  10  13     4768.54     4878.34    193.51 o 
   0  10  13       81.26        0.05     67.53 o 
   1  10  13     1439.02     1951.90     71.42 o 
   2  10  13     1223.68      872.81     90.30 o 
   3  10  13       13.64        0.03     79.09 o 
   4  10  13       15.20        0.05     79.14 o 
   5  10  13       88.66      177.63     74.42 o 
   6  10  13        8.64       11.93     79.64 o 
   7  10  13      414.50      479.45    105.92 o 
   8  10  13      268.71      447.60     94.70 o 
   9  10  13        2.23        0.05     97.80 o 
 -11  11  13      234.52      215.01    111.59 o 
 -10  11  13      132.56       79.67     98.60 o 
  -9  11  13      230.53      338.85     61.48 o 
  -8  11  13      208.10        2.55    108.43 o 
  -7  11  13        3.70        0.03     91.97 o 
  -6  11  13      157.54      152.63     90.19 o 
  -5  11  13      783.63      862.44     71.98 o 
  -4  11  13        5.07       64.72     46.16 o 
  -3  11  13      633.29      461.68    106.79 o 
  -2  11  13      183.40       91.44     83.22 o 
  -1  11  13      338.80      135.32    105.84 o 
   0  11  13      515.23      448.90     70.73 o 
   1  11  13      695.73      875.94     59.23 o 
   2  11  13       63.26      102.05     79.48 o 
   3  11  13     1224.55     1357.79    121.37 o 
   4  11  13       76.63       74.76     78.58 o 
   5  11  13      352.30      329.97    103.82 o 
   6  11  13       45.37        0.05     93.08 o 
   7  11  13      194.10      111.30    100.67 o 
   8  11  13      185.59       92.69    105.73 o 
   9  11  13      479.33      905.81    121.51 o 
 -11  12  13      176.89       23.65    117.00 o 
 -10  12  13       16.85        0.05    104.35 o 
  -9  12  13      544.65      534.86     79.48 o 
  -8  12  13        2.65        0.05    103.40 o 
  -7  12  13      909.47     1126.24     82.35 o 
  -6  12  13        0.02       39.11     91.25 o 
  -5  12  13      214.94      209.98     94.04 o 
  -4  12  13        3.03       93.32     46.34 o 
  -3  12  13      524.60      400.86     97.33 o 
  -2  12  13        0.52      109.71     75.67 o 
  -1  12  13     1215.08     1270.22    113.76 o 
   0  12  13        4.69       94.22     76.43 o 
   1  12  13     1579.03     1688.03    136.01 o 
   2  12  13       12.59        0.03     86.77 o 
   3  12  13      124.31       90.94     85.66 o 
   4  12  13        2.84        0.05     85.48 o 
   5  12  13      538.02      701.22    107.56 o 
   6  12  13       15.87        0.05     91.55 o 
   7  12  13      707.98     1163.65    119.49 o 
   8  12  13        5.82      106.87     91.47 o 
 -10  13  13       56.19        0.05    112.04 o 
  -9  13  13      197.89       62.06    113.29 o 
  -8  13  13        0.65        0.05    102.10 o 
  -7  13  13       62.77        0.03    110.93 o 
  -6  13  13       63.01       66.09    100.30 o 
  -5  13  13      694.05      553.44    120.15 o 
  -4  13  13       31.97       52.60     82.59 o 
  -3  13  13      249.20      360.27     92.53 o 
  -2  13  13      117.24       48.15     82.08 o 
  -1  13  13      425.68      671.84     92.08 o 
   0  13  13        9.76        0.05     84.34 o 
   1  13  13      452.74        0.03    139.27 o 
   2  13  13       57.69       48.44     86.38 o 
   3  13  13      929.46     1176.77    111.25 o 
   4  13  13       15.96        0.05     98.57 o 
   5  13  13       68.31        0.05    102.10 o 
   6  13  13      145.64        0.05    117.42 o 
   7  13  13      218.86       16.62    126.12 o 
   8  13  13        3.68        5.81     98.15 o 
 -10  14  13      337.26      218.20    125.72 o 
  -9  14  13      305.31      186.25     75.06 o 
  -8  14  13        4.00        0.05    113.87 o 
  -7  14  13     1350.35     1453.82    102.36 o 
  -6  14  13        6.92       71.56     98.36 o 
  -5  14  13       95.12       53.87    104.01 o 
  -4  14  13       87.36      129.88     80.65 o 
  -3  14  13        0.40        0.05     83.86 o 
  -2  14  13        1.17        0.05     87.30 o 
  -1  14  13      687.07      759.55     97.01 o 
   0  14  13        5.00        0.05     85.87 o 
   1  14  13      165.23      248.10     55.97 o 
   2  14  13      581.57      566.17    104.62 o 
   3  14  13      159.46      158.78     60.61 o 
   4  14  13       66.35       33.09    108.43 o 
   5  14  13     1494.48     1846.20    151.01 o 
   6  14  13       36.44        0.05    108.38 o 
   7  14  13      446.11      456.12    135.42 o 
  -9  15  13      144.59       12.17    116.68 o 
  -8  15  13      254.57      249.66     71.56 o 
  -7  15  13       34.14        0.05    109.73 o 
  -6  15  13      277.53      311.17     68.03 o 
  -5  15  13      328.53      308.42    110.71 o 
  -4  15  13       61.97        0.05    100.11 o 
  -3  15  13      242.26      307.20     61.51 o 
  -2  15  13        7.07        0.05     85.18 o 
  -1  15  13        0.09       69.59     73.23 o 
   0  15  13      534.99      371.89    113.74 o 
   1  15  13      193.78      133.59     99.42 o 
   2  15  13       13.31        0.05     91.41 o 
   3  15  13      295.44      342.75    106.02 o 
   4  15  13       69.18      146.06     95.15 o 
   5  15  13       74.74        0.05    114.27 o 
   6  15  13      458.45      313.72    130.36 o 
  -8  16  13      191.70       70.39    115.83 o 
  -7  16  13      386.58      321.01     70.20 o 
  -6  16  13      308.68      118.54    125.06 o 
  -5  16  13        2.10        0.05     96.03 o 
  -4  16  13      600.62      653.82     73.81 o 
  -3  16  13      204.40      206.45    104.40 o 
  -2  16  13      488.43      629.66     66.86 o 
  -1  16  13      244.78      314.99     97.78 o 
   0  16  13      305.23      220.32    111.25 o 
   1  16  13      135.35      251.12     99.47 o 
   2  16  13      513.77      484.30    122.43 o 
   3  16  13       63.08      118.46     99.39 o 
   4  16  13      571.09      742.21    117.45 o 
   5  16  13      605.74      294.50    144.76 o 
  -6  17  13      419.10      389.57    116.15 o 
  -5  17  13      179.80       11.74    113.74 o 
  -4  17  13        0.77      100.19     94.28 o 
  -3  17  13       28.48        0.05    103.80 o 
  -2  17  13      427.33      625.90    117.53 o 
  -1  17  13      100.31        0.05    105.36 o 
   0  17  13      418.35      501.77    114.06 o 
   1  17  13       39.70       51.49     94.62 o 
   2  17  13       71.29        0.05    107.64 o 
   3  17  13      310.68      256.03    111.17 o 
   4  17  13      135.91      161.88    101.22 o 
  -4  18  13      943.42     1002.95     90.04 o 
  -3  18  13       86.67      154.35     69.22 o 
  -2  18  13      397.76      355.63    125.83 o 
  -1  18  13       19.92       42.92    100.98 o 
   0  18  13       86.39        0.05    115.04 o 
   1  18  13        3.48      116.39     91.12 o 
   2  18  13      339.94      486.98    118.80 o 
 -12   0  14      143.29       90.99     99.50 o 
 -10   0  14      586.52      482.39     61.00 o 
  -8   0  14      195.90      160.00     41.60 o 
  -6   0  14        8.25       30.62     72.19 o 
  -4   0  14     8836.99     8771.07    155.28 o 
  -2   0  14      845.79     1029.02     70.55 o 
   0   0  14       21.26        0.05     50.16 o 
   2   0  14     4088.00     3462.67    110.48 o 
   4   0  14      748.32      299.16    128.05 o 
   6   0  14        4.17        8.62     78.26 o 
   8   0  14       78.04      261.46     82.37 o 
  10   0  14     1205.94     1589.40    142.64 o 
 -13   1  14        5.53        0.05    111.91 o 
 -12   1  14      380.62      403.28     73.76 o 
 -11   1  14       72.76       12.67     85.71 o 
 -10   1  14       76.18       41.01     93.00 o 
  -9   1  14        9.43       22.91     81.60 o 
  -8   1  14      393.22      395.24     55.41 o 
  -7   1  14      182.82      205.84     46.18 o 
  -6   1  14      741.75      707.21     56.63 o 
  -5   1  14      211.66       49.95     84.07 o 
  -4   1  14       83.54       82.64     86.64 o 
  -3   1  14        0.23       47.51     75.16 o 
  -2   1  14     3309.51     3569.52    131.45 o 
  -1   1  14      333.01      278.51     84.87 o 
   0   1  14     2517.60     3044.10     84.23 o 
   1   1  14      203.35      159.76     55.28 o 
   2   1  14     1048.24      876.62     79.56 o 
   3   1  14      595.62      230.26    107.45 o 
   4   1  14      261.36        0.03     92.74 o 
   5   1  14       26.75        0.03     77.79 o 
   6   1  14     1041.51     1064.81    112.31 o 
   7   1  14        0.25       50.21     68.19 o 
   8   1  14      769.51      880.07    106.34 o 
   9   1  14      157.70      262.95     93.03 o 
  10   1  14       88.71        0.05    112.25 o 
  11   1  14        3.63        0.05    114.27 o 
 -13   2  14      205.46      223.63     66.78 o 
 -12   2  14      192.65      137.23    104.91 o 
 -11   2  14      182.19      183.15     99.92 o 
 -10   2  14     1015.63      873.07     73.84 o 
  -9   2  14      118.89       25.32     94.62 o 
  -8   2  14      314.94      264.35     51.73 o 
  -7   2  14       17.96       42.23     76.81 o 
  -6   2  14      102.52       88.71     75.82 o 
  -5   2  14      297.14      303.88     50.11 o 
  -4   2  14     1445.11     1395.23     74.50 o 
  -3   2  14      859.85      958.15     98.94 o 
  -2   2  14     1873.85     1971.95    108.99 o 
  -1   2  14      730.74      717.47     89.29 o 
   0   2  14      203.89      160.16     53.02 o 
   1   2  14      956.81      999.08     52.33 o 
   2   2  14     2314.69     2126.38     94.94 o 
   3   2  14        0.15        0.03     70.97 o 
   4   2  14      904.80      244.18    126.38 o 
   5   2  14      192.73        0.03    105.12 o 
   6   2  14        0.21        0.05     80.60 o 
   7   2  14        5.91        0.05     90.22 o 
   8   2  14      168.67      360.57     96.19 o 
   9   2  14       11.18        0.05     94.12 o 
  10   2  14      490.95      575.98    127.18 o 
 -13   3  14        1.17      114.21     95.55 o 
 -12   3  14      142.69      100.22     96.40 o 
 -11   3  14      477.53      575.10     64.50 o 
 -10   3  14      133.33      212.18     59.97 o 
  -9   3  14      206.86       95.18     98.78 o 
  -8   3  14      851.07      956.19     68.06 o 
  -7   3  14      256.37      164.38     83.70 o 
  -6   3  14       34.35       83.78     72.72 o 
  -5   3  14      237.19      184.42     48.49 o 
  -4   3  14       18.98       47.46     42.29 o 
  -3   3  14      392.94      395.93     80.52 o 
  -2   3  14      210.25      229.14     76.17 o 
  -1   3  14       61.48       48.17     73.65 o 
   0   3  14     2137.67     2070.15     75.90 o 
   1   3  14      566.12      658.16     47.91 o 
   2   3  14        1.58        0.05     53.95 o 
   4   3  14      145.49        0.03     91.41 o 
   5   3  14      225.97        0.03    107.00 o 
   6   3  14     1453.81     1738.16    130.92 o 
   7   3  14      156.79      141.15     86.01 o 
   8   3  14      437.48      405.08    108.04 o 
   9   3  14      630.28      868.51    114.37 o 
  10   3  14        0.94        0.05     95.42 o 
 -13   4  14      234.28        0.05    114.56 o 
 -12   4  14       60.01       57.45     95.58 o 
 -11   4  14       77.22      134.58     83.57 o 
 -10   4  14      121.59       19.75    103.21 o 
  -9   4  14      790.91      627.25     73.47 o 
  -8   4  14      540.36      533.82     66.52 o 
  -7   4  14     2368.98     2409.45     96.45 o 
  -6   4  14      126.92      192.45     48.17 o 
  -5   4  14      521.05      664.55     57.50 o 
  -4   4  14     1319.83     1315.72    102.60 o 
  -3   4  14        0.65       85.50     67.98 o 
  -2   4  14      198.36      113.68     75.96 o 
  -1   4  14      313.30      421.97     70.65 o 
   0   4  14      393.87      330.29     42.05 o 
   1   4  14     1180.46     1247.82     56.07 o 
   2   4  14      114.19       73.68     56.87 o 
   3   4  14       52.22        0.03     79.72 o 
   6   4  14        0.30        0.03     91.18 o 
   7   4  14      602.43      531.38    115.12 o 
   8   4  14      151.15      273.02     94.86 o 
   9   4  14       26.52       76.41     90.09 o 
  10   4  14       36.45        0.05    103.93 o 
 -13   5  14        7.33       52.49     92.55 o 
 -12   5  14        7.16      155.12     78.66 o 
 -11   5  14      823.89      907.14     90.46 o 
 -10   5  14        0.08        2.49     90.96 o 
  -9   5  14      505.59      444.45     61.06 o 
  -8   5  14      124.47      201.23     93.67 o 
  -7   5  14       25.74        0.03     98.41 o 
  -6   5  14       57.08        2.01     83.22 o 
  -5   5  14      946.98     1002.27    102.89 o 
  -4   5  14      114.50       43.59     80.89 o 
  -3   5  14     1871.90     2214.06    118.43 o 
  -2   5  14      106.08       99.39     68.96 o 
  -1   5  14        1.04        0.03     67.74 o 
   0   5  14       70.23       26.17     49.34 o 
   1   5  14      833.38      927.98     52.18 o 
   2   5  14       52.64        6.26     54.27 o 
   4   5  14       28.10        0.03     85.87 o 
   5   5  14      625.20      648.04    104.86 o 
   6   5  14      297.05      150.56    108.20 o 
   7   5  14      768.65      798.18    109.81 o 
   8   5  14        0.93       72.96     81.50 o 
   9   5  14      737.56     1027.32    125.59 o 
  10   5  14        4.55        0.05     90.19 o 
 -13   6  14      138.09       38.42    111.54 o 
 -12   6  14        5.94        0.05     93.40 o 
 -11   6  14       24.67       82.64     93.53 o 
 -10   6  14        4.43      117.10     84.31 o 
  -9   6  14      180.76      184.50     99.98 o 
  -8   6  14        6.09       37.30     86.14 o 
  -7   6  14     2853.86     3023.50    109.89 o 
  -6   6  14       62.92      129.56     86.56 o 
  -5   6  14     1645.69     1481.02     82.80 o 
  -4   6  14       49.76        0.03     77.95 o 
  -3   6  14       40.83        7.61     72.17 o 
  -2   6  14       45.36        3.76     70.05 o 
  -1   6  14     1396.81     1499.74    107.85 o 
   0   6  14       12.87        0.05     53.53 o 
   1   6  14      626.87      658.46     49.84 o 
   2   6  14      190.45        0.05     62.60 o 
   3   6  14      363.10       10.13     94.12 o 
   4   6  14       10.10        0.03     84.12 o 
   5   6  14     2746.40     3293.23    155.89 o 
   6   6  14       15.96        0.05     85.77 o 
   7   6  14      621.55      776.04    117.45 o 
   8   6  14        3.01        0.05     99.69 o 
   9   6  14       95.65        0.05    101.28 o 
  10   6  14        0.76       20.15     92.13 o 
 -12   7  14        0.60       25.77     91.79 o 
 -11   7  14      400.01      460.62     64.13 o 
 -10   7  14       17.81      153.19     82.88 o 
  -9   7  14      838.88     1041.05     75.85 o 
  -8   7  14      153.32      136.72     51.65 o 
  -7   7  14       34.42      154.04     77.87 o 
  -6   7  14      132.91       65.30     90.17 o 
  -5   7  14     1247.61     1229.13    116.79 o 
  -4   7  14      825.26      856.02    101.89 o 
  -3   7  14     1837.99     2072.48    122.99 o 
  -2   7  14      384.46      218.83     84.68 o 
  -1   7  14      205.34      235.11     78.21 o 
   0   7  14        5.67        0.05     50.74 o 
   1   7  14     1096.53     1302.20     61.83 o 
   2   7  14       70.23       10.47     55.30 o 
   4   7  14       99.85       74.79     83.73 o 
   5   7  14      216.28      176.23     99.74 o 
   6   7  14       61.47        0.05     92.90 o 
   7   7  14      425.10      444.00    100.22 o 
   8   7  14      197.24      245.00    103.05 o 
   9   7  14      766.25      722.62    134.07 o 
  10   7  14      115.27        0.05    111.09 o 
 -12   8  14       16.77        0.05    110.93 o 
 -11   8  14       75.87      110.71     47.01 o 
 -10   8  14       37.11        0.05    103.90 o 
  -9   8  14      284.28      266.95     62.57 o 
  -8   8  14      115.48        0.03     95.15 o 
  -7   8  14      475.93      346.33     62.30 o 
  -6   8  14        1.11        0.03     84.10 o 
  -5   8  14      296.43      252.16     89.88 o 
  -4   8  14      371.46      401.90     92.29 o 
  -3   8  14      276.41      225.41     90.04 o 
  -2   8  14      319.44      257.49     89.00 o 
  -1   8  14     1858.40     2472.42    129.35 o 
   0   8  14       53.76       76.59     58.96 o 
   1   8  14     1330.46     1411.35     65.46 o 
   2   8  14       46.33        5.38     57.43 o 
   3   8  14       27.13        0.03     81.68 o 
   4   8  14      530.73      454.26    100.51 o 
   5   8  14      360.83      535.33     95.26 o 
   6   8  14        2.84        0.05     92.55 o 
   7   8  14      723.36      762.07    111.46 o 
   8   8  14       38.69       69.25     83.65 o 
   9   8  14       48.25      123.84     94.33 o 
 -12   9  14      113.54       74.61    111.83 o 
 -11   9  14      224.22      235.59    108.57 o 
 -10   9  14       13.32      108.78     88.58 o 
  -9   9  14      237.44       23.46    103.26 o 
  -8   9  14      460.91      529.50     63.87 o 
  -7   9  14       55.18       94.73     80.15 o 
  -6   9  14      401.02      457.84     61.99 o 
  -5   9  14     1244.08     1216.43    117.95 o 
  -4   9  14      213.68      287.95     81.60 o 
  -3   9  14      284.40      311.89     90.38 o 
  -2   9  14     1288.96     1130.40    121.82 o 
  -1   9  14      288.69      266.84     91.55 o 
   0   9  14     1303.09     1336.93     83.80 o 
   1   9  14      497.02      677.70     52.39 o 
   2   9  14      113.64        0.03     94.60 o 
   3   9  14      801.31     1095.85    108.57 o 
   4   9  14      155.93      151.36     87.70 o 
   5   9  14      230.18       84.68    102.44 o 
   6   9  14      167.62      206.66     92.21 o 
   7   9  14      131.29      152.66     90.72 o 
   8   9  14      162.01      245.42     93.24 o 
   9   9  14      340.87      520.75    116.92 o 
 -11  10  14        4.35        8.75     99.69 o 
 -10  10  14      230.19      313.06     69.22 o 
  -9  10  14      169.18        0.05    105.41 o 
  -8  10  14        0.28        0.05     89.45 o 
  -7  10  14      212.87      135.29     93.88 o 
  -6  10  14       70.97        4.80     92.13 o 
  -5  10  14      206.38      155.28     56.34 o 
  -4  10  14      738.52      656.10    108.17 o 
  -3  10  14      274.37      275.57     86.38 o 
  -2  10  14      211.83      256.27     55.49 o 
  -1  10  14      672.30      864.67    103.19 o 
   0  10  14       38.24      107.82     79.96 o 
   1  10  14      243.19      167.21     97.25 o 
   2  10  14      848.63      748.70    112.12 o 
   3  10  14      159.20      186.80     92.05 o 
   4  10  14      548.20      750.67     96.19 o 
   5  10  14       23.71       24.26     85.34 o 
   6  10  14       42.96       48.09     85.10 o 
   7  10  14      311.63      316.37    106.95 o 
   8  10  14      148.12       69.94    105.97 o 
 -11  11  14      124.43      116.65    109.02 o 
 -10  11  14        6.46      143.67     87.15 o 
  -9  11  14        0.69       91.20     87.09 o 
  -8  11  14      423.23      400.84     66.97 o 
  -7  11  14       15.16       72.48     88.50 o 
  -6  11  14     1125.81     1165.69     82.06 o 
  -5  11  14      127.85        0.03    100.61 o 
  -4  11  14       14.05        0.05     85.74 o 
  -3  11  14       56.86        6.87     81.34 o 
  -2  11  14      903.65      920.40    109.07 o 
  -1  11  14      153.63      311.25     89.21 o 
   0  11  14     1660.86     1970.33    127.74 o 
   1  11  14      353.59      342.40     93.64 o 
   2  11  14      166.02      238.19     85.63 o 
   3  11  14        0.44      116.52     74.05 o 
   4  11  14       92.01      151.84     86.67 o 
   5  11  14       17.30        0.05     85.21 o 
   6  11  14      517.49      589.92    122.59 o 
   7  11  14        7.77       51.99     90.70 o 
   8  11  14       46.72      189.75     97.33 o 
 -10  12  14      496.27      503.28     76.17 o 
  -9  12  14       13.75        0.05    104.43 o 
  -8  12  14       42.31       58.57     56.52 o 
  -7  12  14       75.08       21.47     96.61 o 
  -6  12  14       58.42      113.45     99.37 o 
  -5  12  14       27.58       87.41     90.91 o 
  -4  12  14      828.52      825.06     78.00 o 
  -3  12  14       30.44       14.29     90.49 o 
  -2  12  14      556.53      672.32     92.74 o 
  -1  12  14      146.19      284.40     77.12 o 
   0  12  14       15.75        0.05     89.58 o 
   1  12  14       50.12      228.69     85.16 o 
   2  12  14     1374.86     2063.20    122.49 o 
   3  12  14      227.22      328.64     91.25 o 
   4  12  14      395.39      284.61    107.48 o 
   5  12  14        0.54        0.05     95.05 o 
   6  12  14       25.49        0.05    104.80 o 
   7  12  14       41.44       62.09     97.43 o 
  -9  13  14       17.27        0.05    100.61 o 
  -8  13  14      593.94      618.08     88.10 o 
  -7  13  14       13.37      105.57     97.75 o 
  -6  13  14      832.03      881.11    131.98 o 
  -5  13  14       49.57        7.79     98.68 o 
  -4  13  14       27.32        0.05     95.55 o 
  -3  13  14       22.50        0.05     99.45 o 
  -2  13  14       52.45       26.78     82.53 o 
  -1  13  14        4.53        9.65     84.63 o 
   0  13  14     1600.86     1641.02    126.78 o 
   1  13  14       67.91       52.87     88.07 o 
   2  13  14       34.89      122.41     84.47 o 
   3  13  14       95.87        0.05    100.64 o 
   4  13  14      394.22      217.53    120.18 o 
   5  13  14       94.83      174.26    107.06 o 
   6  13  14     1067.80     1101.58    161.78 o 
   7  13  14        3.95        0.05    102.58 o 
  -9  14  14       13.23      140.49    107.82 o 
  -8  14  14       82.44        0.05    114.69 o 
  -7  14  14      108.68      190.52     66.33 o 
  -6  14  14      322.94      429.58     65.80 o 
  -5  14  14      125.06      194.63    101.91 o 
  -4  14  14      393.60      497.82     70.95 o 
  -3  14  14       17.56        0.05     93.46 o 
  -2  14  14      294.29      351.39     56.13 o 
  -1  14  14      140.08       92.98     94.60 o 
   0  14  14      129.27       76.75     96.88 o 
   1  14  14      527.48      383.15    120.44 o 
   2  14  14      429.42      532.76    111.64 o 
   3  14  14        4.23       33.91     87.49 o 
   4  14  14      796.06      841.84    131.31 o 
   5  14  14       19.81      125.16    107.16 o 
   6  14  14        2.67        0.05    115.06 o 
  -8  15  14      488.72      565.13     79.11 o 
  -7  15  14        1.56       21.00    102.87 o 
  -6  15  14      232.22      356.93    111.38 o 
  -5  15  14      240.24      270.48     70.60 o 
  -4  15  14        0.61        0.05     91.20 o 
  -3  15  14      228.96      237.92     61.91 o 
  -2  15  14      199.15       84.79     97.38 o 
  -1  15  14       29.76        0.05    100.77 o 
   0  15  14      261.71      299.61    106.66 o 
   1  15  14      404.62      167.13    111.83 o 
   2  15  14      270.80      369.23    107.53 o 
   3  15  14      154.61        2.73    110.40 o 
   4  15  14      211.62      137.01    117.29 o 
   5  15  14      246.96      262.79    112.99 o 
  -6  16  14      145.80        0.05    124.32 o 
  -5  16  14      138.41      181.29     61.93 o 
  -4  16  14      249.25      353.14    102.02 o 
  -3  16  14        0.08        0.05    106.79 o 
  -2  16  14       23.24      119.04     90.25 o 
  -1  16  14      271.77      289.49     66.23 o 
   0  16  14       81.10      159.13     95.68 o 
   1  16  14      177.24        0.05    117.05 o 
   2  16  14      346.99      204.99    118.96 o 
   3  16  14       16.12       84.92     96.85 o 
  -4  17  14       68.80       12.01    109.10 o 
  -3  17  14      716.31      571.05    149.90 o 
  -2  17  14      140.46      131.29     64.95 o 
  -1  17  14       58.44        0.05    117.48 o 
   0  17  14       56.49      160.64     93.75 o 
   1  17  14      127.84        0.05    114.61 o 
 -13   0  15      780.37      642.55     88.47 o 
 -11   0  15      233.07      201.23     61.75 o 
  -9   0  15      661.44      548.06     69.57 o 
  -7   0  15       27.18        0.03     78.71 o 
  -5   0  15     2144.35     2434.19    100.43 o 
  -3   0  15     1586.60     1795.72     82.35 o 
  -1   0  15      518.24      859.92     89.85 o 
   1   0  15     1278.57     1597.04     63.28 o 
   3   0  15       78.09      143.09     84.73 o 
   5   0  15       42.85       46.26     79.70 o 
   7   0  15     1071.04     1510.48    122.22 o 
   9   0  15       22.83       30.06     93.99 o 
 -13   1  15       12.79        0.05    106.53 o 
 -12   1  15       22.27        8.46    103.45 o 
 -11   1  15      363.76      309.53     65.14 o 
 -10   1  15       23.67      130.15     83.51 o 
  -9   1  15      321.21      491.64     59.60 o 
  -8   1  15        2.85       67.79     75.72 o 
  -7   1  15      201.76      200.09     88.76 o 
  -6   1  15      465.04      489.18     51.94 o 
  -5   1  15     1815.41     1891.83     84.41 o 
  -4   1  15        7.61        0.03     92.47 o 
  -3   1  15     5284.25     5774.98    170.50 o 
  -2   1  15     1097.63     1080.00    111.64 o 
  -1   1  15      215.19      242.67     83.20 o 
   0   1  15      182.31      222.78     39.08 o 
   1   1  15       84.70      110.71     56.07 o 
   2   1  15      763.95      540.16     72.33 o 
   4   1  15       18.28       16.89     75.11 o 
   5   1  15      195.18      269.07     85.48 o 
   6   1  15       54.30      129.91     47.01 o 
   7   1  15        1.96        0.05     92.71 o 
   8   1  15        5.81        0.05     86.96 o 
   9   1  15      442.94      717.71    113.02 o 
  10   1  15       64.68       78.45    104.27 o 
 -13   2  15      247.88      377.45     77.10 o 
 -12   2  15       18.69        0.05    105.49 o 
 -11   2  15       74.32       64.35     98.25 o 
 -10   2  15      428.03      199.85    125.22 o 
  -9   2  15      463.75      588.62     59.36 o 
  -8   2  15      123.27      117.55     87.94 o 
  -7   2  15      408.09      428.12     59.31 o 
  -6   2  15      217.71      261.60     50.16 o 
  -5   2  15      503.01      563.46     61.75 o 
  -4   2  15     1490.31     1633.71     88.87 o 
  -3   2  15       98.34      105.89     86.83 o 
  -2   2  15       48.36        0.03     87.09 o 
  -1   2  15      898.90     1260.57     97.51 o 
   0   2  15      146.76      181.71     38.23 o 
   1   2  15      577.25      852.02     53.50 o 
   2   2  15      403.16      362.90     66.86 o 
   3   2  15        0.03        0.03     82.27 o 
   4   2  15      114.50      112.46     94.25 o 
   5   2  15      589.16      738.23    108.67 o 
   6   2  15       16.58        0.05     84.28 o 
   7   2  15      764.70     1107.55    114.93 o 
   8   2  15      167.33      210.35     58.14 o 
   9   2  15       71.55        0.05    100.91 o 
  10   2  15      159.37       49.60    112.52 o 
 -12   3  15      239.73       39.79    115.96 o 
 -11   3  15      172.38      156.55    105.47 o 
 -10   3  15        0.64        0.05    100.51 o 
  -9   3  15      629.50      446.81     79.32 o 
  -8   3  15      310.25      323.45     60.63 o 
  -7   3  15       15.21       63.89     82.88 o 
  -6   3  15      550.76      707.29     65.67 o 
  -5   3  15      494.27      445.80     56.84 o 
  -4   3  15       46.30        1.99     84.76 o 
  -3   3  15     1426.73     1729.23    110.53 o 
  -2   3  15     1506.06     1673.34    117.32 o 
  -1   3  15     1186.31     1370.55    105.54 o 
   0   3  15      863.50      917.85     66.55 o 
   1   3  15     1073.15     1204.42     60.39 o 
   2   3  15     1690.00     1437.49     88.37 o 
   3   3  15      544.13        0.03    129.94 o 
   4   3  15      323.61      438.96     86.83 o 
   5   3  15      176.41      241.50     79.93 o 
   6   3  15      589.95      785.82     98.02 o 
   7   3  15       41.93       79.19     82.53 o 
   8   3  15      181.73      261.60     95.36 o 
   9   3  15      124.79       47.09    107.85 o 
 -12   4  15      128.20       51.62    106.10 o 
 -11   4  15        5.35        0.05    103.93 o 
 -10   4  15      682.47      679.29     76.41 o 
  -9   4  15        1.82       87.23     86.51 o 
  -8   4  15      158.15       33.59    107.06 o 
  -7   4  15      970.27      885.69     89.45 o 
  -6   4  15       14.88      133.14     45.20 o 
  -5   4  15       46.73        0.03     87.94 o 
  -4   4  15      370.17      446.12     92.34 o 
  -3   4  15        2.32        0.03     79.85 o 
  -2   4  15      307.82      356.64     89.19 o 
  -1   4  15      365.31      330.69     83.91 o 
   0   4  15       27.43        0.05     53.98 o 
   1   4  15       78.09       59.33     58.43 o 
   2   4  15      698.19      616.46     74.00 o 
   3   4  15        0.22       48.41     70.81 o 
   4   4  15     1460.03     1617.27    132.16 o 
   5   4  15      564.59      880.20     97.56 o 
   6   4  15        2.33        0.05     89.64 o 
   7   4  15      317.41      450.20    106.10 o 
   8   4  15      555.78      488.88    127.97 o 
   9   4  15        1.59        0.05    103.21 o 
 -12   5  15      143.08      213.08     58.09 o 
 -11   5  15       18.55        0.05     95.05 o 
 -10   5  15        4.39       13.23     97.35 o 
  -9   5  15      107.06        0.03    100.32 o 
  -8   5  15     1261.61     1348.09    125.38 o 
  -7   5  15        8.95       39.98     93.32 o 
  -6   5  15     1781.03     1954.56     89.88 o 
  -5   5  15      582.16      508.93     91.84 o 
  -4   5  15       87.09      135.00     72.75 o 
  -3   5  15      260.56      218.88     78.26 o 
  -2   5  15      122.99        0.03     89.37 o 
  -1   5  15      175.40        0.03     88.92 o 
   0   5  15     1926.32     1811.44     84.81 o 
   1   5  15      359.30      417.96     48.52 o 
   2   5  15      551.71      530.24     71.69 o 
   3   5  15       87.94      148.44     76.43 o 
   4   5  15      649.18      808.30    100.38 o 
   5   5  15       56.81      131.66     48.65 o 
   6   5  15     1533.84     1958.80    145.05 o 
   7   5  15       20.95        2.55     87.86 o 
   8   5  15      692.64      869.73    121.61 o 
   9   5  15       36.06        0.05     97.88 o 
 -12   6  15      155.57        2.94    110.61 o 
 -11   6  15       33.53        0.05    105.57 o 
 -10   6  15      545.56      603.60     75.77 o 
  -9   6  15       21.84      100.24     87.12 o 
  -8   6  15      533.87      401.18    119.36 o 
  -7   6  15        0.95        0.03     98.57 o 
  -6   6  15      231.46      215.28    102.79 o 
  -5   6  15      146.83        0.03     96.24 o 
  -4   6  15      674.53      745.71    104.17 o 
  -3   6  15        5.87        0.03     77.47 o 
  -2   6  15      373.25      472.90     91.20 o 
  -1   6  15        4.82        0.03     75.77 o 
   0   6  15      199.35      138.29     41.65 o 
   1   6  15      100.80        0.05     59.28 o 
   2   6  15      660.76      759.71     96.21 o 
   3   6  15        2.15        0.03     92.79 o 
   4   6  15     1158.67     1348.83    124.79 o 
   5   6  15        8.91        0.05     87.33 o 
   6   6  15        0.22        0.05     90.94 o 
   7   6  15        4.66        7.74     93.75 o 
   8   6  15      551.62      695.71    129.38 o 
   9   6  15       43.19       40.17    101.22 o 
 -12   7  15      165.93      206.58    111.59 o 
 -11   7  15       10.07       22.83     97.83 o 
 -10   7  15        0.01      131.26     82.88 o 
  -9   7  15      125.01       41.92     99.00 o 
  -8   7  15      909.20      809.18    122.04 o 
  -7   7  15       46.94      110.21     81.02 o 
  -6   7  15      933.00     1176.85     77.76 o 
  -5   7  15       60.63        0.05     76.38 o 
  -4   7  15        0.30        0.03     79.01 o 
  -3   7  15      140.01      109.31     78.69 o 
  -2   7  15      341.40      413.67     89.08 o 
  -1   7  15        2.29        0.03     83.25 o 
   0   7  15     2205.02     2439.33     74.53 o 
   1   7  15       24.02       29.43     80.94 o 
   2   7  15      410.73      324.43     98.47 o 
   3   7  15       85.60        0.03     91.36 o 
   4   7  15      157.53       64.21     92.26 o 
   5   7  15        9.45       90.75     75.43 o 
   6   7  15     1142.26     1288.46    136.91 o 
   7   7  15       72.07      118.14     92.61 o 
   8   7  15      589.99      636.13    133.54 o 
   9   7  15       17.51       26.25     90.83 o 
 -11   8  15        3.93      107.59     88.97 o 
 -10   8  15      634.49      639.02     77.07 o 
  -9   8  15       19.97        0.05    105.31 o 
  -8   8  15      149.08        0.03    104.86 o 
  -7   8  15      331.78      175.67     96.53 o 
  -6   8  15       42.64      113.02     85.90 o 
  -5   8  15      344.20      251.15    100.77 o 
  -4   8  15      563.72      679.67     59.89 o 
  -3   8  15       12.03        0.05     75.51 o 
  -2   8  15      623.49      781.26     99.45 o 
  -1   8  15      598.82      542.01    111.38 o 
   0   8  15       16.32        4.27     81.60 o 
   1   8  15       71.34        0.03     91.57 o 
   2   8  15     1072.01     1146.76    110.29 o 
   3   8  15       23.67        2.28     83.35 o 
   4   8  15      401.26      357.22    110.82 o 
   5   8  15       51.93       17.13     87.01 o 
   6   8  15       34.92       25.56     86.62 o 
   7   8  15      186.76      164.22     58.27 o 
   8   8  15      223.94      141.07    113.23 o 
 -11   9  15       40.33       62.44    102.58 o 
 -10   9  15        7.58        0.05     99.18 o 
  -9   9  15      175.75      211.54     95.81 o 
  -8   9  15      212.52      201.76     98.15 o 
  -7   9  15        2.39      146.85     77.18 o 
  -6   9  15      760.62      682.66    115.14 o 
  -5   9  15      232.57      243.20     59.10 o 
  -4   9  15       72.80      191.05     77.34 o 
  -3   9  15      267.88      177.92    101.20 o 
  -2   9  15      903.17      850.54    119.91 o 
  -1   9  15      226.13      272.84     91.81 o 
   0   9  15     1215.27     1521.40    126.04 o 
   1   9  15      137.99      162.63     53.71 o 
   2   9  15       99.65        0.03     92.85 o 
   3   9  15      625.60      860.72    102.47 o 
   4   9  15        0.36        0.05     90.09 o 
   5   9  15      134.69       70.23     87.91 o 
   6   9  15      410.96      159.63    111.06 o 
   7   9  15        1.98        0.05     95.63 o 
   8   9  15      133.04        0.05    109.31 o 
 -10  10  15       63.95       20.52    101.78 o 
  -9  10  15       65.00       31.02     96.93 o 
  -8  10  15        0.82        0.05     91.18 o 
  -7  10  15      261.86      198.95    105.25 o 
  -6  10  15       10.16        0.05     97.17 o 
  -5  10  15      519.87      583.21     66.97 o 
  -4  10  15      277.92      149.10    101.25 o 
  -3  10  15       59.68        0.05     88.90 o 
  -2  10  15      108.08       43.90     95.31 o 
  -1  10  15      989.78     1196.15    124.53 o 
   0  10  15       22.55        0.03     91.10 o 
   1  10  15     1008.96     1445.76    115.22 o 
   2  10  15      556.27      578.31    108.25 o 
   3  10  15       52.33        0.05     92.79 o 
   4  10  15      148.18      139.19     89.16 o 
   5  10  15       85.58      128.96     92.29 o 
   6  10  15        7.08        0.05     88.15 o 
   7  10  15      145.18       73.23    108.91 o 
 -10  11  15        4.65       63.23     99.90 o 
  -9  11  15      211.37      302.08     60.92 o 
  -8  11  15       10.07        0.05    100.03 o 
  -7  11  15       40.08      120.34     90.49 o 
  -6  11  15      180.51      226.49     96.64 o 
  -5  11  15      575.70      399.86     79.22 o 
  -4  11  15      120.84      134.39     91.25 o 
  -3  11  15      606.22      443.95    115.01 o 
  -2  11  15      219.48      263.48     91.52 o 
  -1  11  15      289.38      360.83     98.23 o 
   0  11  15      115.09        0.05     96.56 o 
   1  11  15      235.78      121.03     99.63 o 
   2  11  15      226.80      300.06     92.93 o 
   3  11  15      932.17     1040.10    123.84 o 
   4  11  15        1.94       12.83     79.64 o 
   5  11  15      366.42      446.31    106.53 o 
   6  11  15      123.81        0.05    110.90 o 
   7  11  15       46.05      109.95     96.72 o 
  -9  12  15      176.20       26.91    116.26 o 
  -8  12  15        1.65        0.05    106.84 o 
  -7  12  15      571.31      531.33    129.78 o 
  -6  12  15        2.25        0.05     97.46 o 
  -5  12  15      370.15      409.96    109.52 o 
  -4  12  15        4.03      105.73     82.82 o 
  -3  12  15       34.79        0.05     87.62 o 
  -2  12  15        0.08        2.49     84.97 o 
  -1  12  15      982.10     1319.32    103.45 o 
   0  12  15      120.46       89.88     97.09 o 
   1  12  15      550.82      713.26    104.09 o 
   2  12  15        0.34       22.56     84.94 o 
   3  12  15       21.52      115.54     82.64 o 
   4  12  15        0.50       52.97     90.19 o 
   5  12  15      495.07      707.45    124.40 o 
   6  12  15        0.18       34.20    106.39 o 
  -8  13  15        4.16        0.05    120.34 o 
  -7  13  15        0.82        0.05    110.87 o 
  -6  13  15       57.69       47.99    102.07 o 
  -5  13  15      346.84      348.48    109.65 o 
  -4  13  15        7.73        0.05     89.45 o 
  -3  13  15      661.29      709.33    121.24 o 
  -2  13  15        0.94        0.05     91.39 o 
  -1  13  15       60.28        0.05     93.99 o 
   0  13  15      180.62      163.95     97.86 o 
   1  13  15      497.84      428.75    114.93 o 
   2  13  15      193.56      254.62     94.65 o 
   3  13  15      551.35      510.76    124.00 o 
   4  13  15       81.88        0.05    105.89 o 
   5  13  15      690.21      960.69    138.21 o 
  -7  14  15      691.30      801.14     82.85 o 
  -6  14  15       34.26      108.43    101.81 o 
  -5  14  15      170.90      185.21    108.30 o 
  -4  14  15       72.87       41.73    100.51 o 
  -3  14  15        7.77       49.18     94.17 o 
  -2  14  15      100.90      245.10     51.25 o 
  -1  14  15      208.42      138.34     98.49 o 
   0  14  15       11.29      146.85     84.81 o 
   1  14  15      451.21      440.18    124.55 o 
   2  14  15        4.41        0.05    105.76 o 
   3  14  15       23.97        0.05    103.90 o 
   4  14  15      100.18      170.47    112.23 o 
  -6  15  15      212.39      316.82    116.18 o 
  -5  15  15      185.22      203.53     65.19 o 
  -4  15  15       42.93      101.36     95.36 o 
  -3  15  15      337.77      366.85    117.93 o 
  -2  15  15       10.99        0.05    102.79 o 
  -1  15  15       10.39        0.05     99.66 o 
   0  15  15      174.63        0.05    109.65 o 
   1  15  15      168.21      115.86    110.40 o 
   2  15  15       86.10      172.06     54.64 o 
   3  15  15      706.85      785.32    136.96 o 
  -4  16  15      406.39      398.16    119.62 o 
  -3  16  15       48.61      160.03     85.58 o 
  -2  16  15      278.46      402.19    119.04 o 
  -1  16  15      171.41      151.54     59.28 o 
   0  16  15        0.04       17.07     98.68 o 
   1  16  15      249.76        0.05    128.64 o 
 -12   0  16       44.14       35.39    107.72 o 
 -10   0  16      862.12      645.36     77.23 o 
  -8   0  16        6.58        0.05     86.43 o 
  -6   0  16       86.52       43.80     82.37 o 
  -4   0  16     3046.01     2834.95    107.51 o 
  -2   0  16     2019.76     2098.60    126.22 o 
   0   0  16       16.50        0.05     54.30 o 
   2   0  16     3509.45     4384.02    157.77 o 
   4   0  16      973.14     1291.12    121.96 o 
   6   0  16      390.29      384.37    103.61 o 
   8   0  16      152.21      134.84     96.05 o 
 -12   1  16      329.52      344.68     67.58 o 
 -11   1  16       44.98      145.68     60.95 o 
 -10   1  16        1.44        0.05     94.09 o 
  -9   1  16        4.87       98.33     87.68 o 
  -8   1  16      207.59      279.20     54.96 o 
  -7   1  16        5.75        0.05     87.78 o 
  -6   1  16      464.14      634.65     55.62 o 
  -5   1  16        9.58        0.03     89.03 o 
  -4   1  16      204.05       65.35    105.28 o 
  -3   1  16      260.84      330.00     96.66 o 
  -2   1  16      862.14     1162.85    106.58 o 
  -1   1  16       15.05       18.69     73.97 o 
   0   1  16       71.08      136.70     44.94 o 
   1   1  16       24.21       84.12     45.65 o 
   2   1  16       67.56      106.45     86.99 o 
   3   1  16        0.38        0.03     93.53 o 
   4   1  16      139.48      179.88     93.03 o 
   5   1  16      106.09      246.80     79.56 o 
   6   1  16      816.44     1075.36    110.85 o 
   7   1  16       56.01        0.05     95.52 o 
   8   1  16      247.78      336.12    103.53 o 
   9   1  16       28.92        0.05    103.24 o 
 -12   2  16       53.67        0.05    109.97 o 
 -11   2  16      191.83       59.36    117.61 o 
 -10   2  16      348.75      206.16    115.57 o 
  -9   2  16      244.38      168.91    106.68 o 
  -8   2  16      483.90      513.83    100.75 o 
  -7   2  16        1.02      138.08     74.95 o 
  -6   2  16       91.92      127.66     88.82 o 
  -5   2  16      271.58      320.69     94.97 o 
  -4   2  16     3033.51     3184.24    151.99 o 
  -3   2  16      223.21      154.46     94.57 o 
  -2   2  16      544.14      701.70     97.33 o 
  -1   2  16      305.10      158.65     92.55 o 
   0   2  16       75.10      122.06     37.65 o 
   1   2  16     1893.23     2120.23     81.63 o 
   2   2  16     1466.50     1633.18    123.79 o 
   3   2  16       72.17      146.69     55.52 o 
   4   2  16      863.65      897.14    117.00 o 
   5   2  16       79.62      104.94     90.94 o 
   6   2  16       74.61       47.38     86.03 o 
   7   2  16      142.49      152.26     89.72 o 
   8   2  16       92.78      287.76     90.22 o 
 -12   3  16       65.65      110.48    102.42 o 
 -11   3  16      195.85        5.70    116.65 o 
 -10   3  16        0.44        0.05    101.06 o 
  -9   3  16      280.79      227.53     62.83 o 
  -8   3  16      404.22      450.49     65.54 o 
  -7   3  16       58.73       51.27     92.42 o 
  -6   3  16      647.44      868.41    102.07 o 
  -5   3  16      332.52      162.97    104.78 o 
  -4   3  16      244.75      217.90     90.46 o 
  -3   3  16      815.10      572.93    116.57 o 
  -2   3  16        4.74       64.95     77.87 o 
  -1   3  16        8.57        0.05     74.76 o 
   0   3  16      296.14      224.80     62.38 o 
   1   3  16      249.26      333.63     94.14 o 
   2   3  16        3.89       92.87     77.04 o 
   3   3  16      681.01      694.01    104.38 o 
   4   3  16      286.27      263.11    100.19 o 
   5   3  16      278.44      382.15     97.91 o 
   6   3  16      333.23      364.49    108.25 o 
   7   3  16       51.29      148.04     93.64 o 
   8   3  16      335.98      158.75    128.48 o 
 -11   4  16       53.40        0.05    117.90 o
[truncated: 34,402 more chars]
